# Supplementary material for: Investigating the causal associations between metabolic biomarkers and the risk of kidney cancer
Source: Commun Biol. 2024 Apr 1;7:398. doi: 10.1038/s42003-024-06114-8 (PMC10984917; doi:10.1038/s42003-024-06114-8)
Supplement: Supplementary file 4 — Supplementary Data 2 [file 42003_2024_6114_MOESM4_ESM.xlsx]

## Sheet: Title
Supplementary Data 2. Mendelian randomization results of the causal effects of 249 metabolites on kidney cancer outcome.

## Sheet: met-d-TG_by_PG
	id.exposure	id.outcome	outcome	exposure	method	nsnp	b	se	pval
1	met-d-TG_by_PG	finn-b-C3_KIDNEY_NOTRENALPELVIS	Malignant neoplasm of kidney, except renal pelvis || id:finn-b-C3_KIDNEY_NOTRENALPELVIS	Ratio of triglycerides to phosphoglycerides || id:met-d-TG_by_PG	MR Egger	77	0.273661	0.201157	0.177767
2	met-d-TG_by_PG	finn-b-C3_KIDNEY_NOTRENALPELVIS	Malignant neoplasm of kidney, except renal pelvis || id:finn-b-C3_KIDNEY_NOTRENALPELVIS	Ratio of triglycerides to phosphoglycerides || id:met-d-TG_by_PG	MR Egger (bootstrap)	77	0.00331735	0.212854	0.486
3	met-d-TG_by_PG	finn-b-C3_KIDNEY_NOTRENALPELVIS	Malignant neoplasm of kidney, except renal pelvis || id:finn-b-C3_KIDNEY_NOTRENALPELVIS	Ratio of triglycerides to phosphoglycerides || id:met-d-TG_by_PG	Weighted median	77	0.159665	0.202958	0.431465
4	met-d-TG_by_PG	finn-b-C3_KIDNEY_NOTRENALPELVIS	Malignant neoplasm of kidney, except renal pelvis || id:finn-b-C3_KIDNEY_NOTRENALPELVIS	Ratio of triglycerides to phosphoglycerides || id:met-d-TG_by_PG	Inverse variance weighted	77	0.00667469	0.128591	0.958603
5	met-d-TG_by_PG	finn-b-C3_KIDNEY_NOTRENALPELVIS	Malignant neoplasm of kidney, except renal pelvis || id:finn-b-C3_KIDNEY_NOTRENALPELVIS	Ratio of triglycerides to phosphoglycerides || id:met-d-TG_by_PG	Inverse variance weighted (multiplicative random effects)	77	0.00667469	0.128591	0.958603

## Sheet: met-d-L_VLDL_FC
	id.exposure	id.outcome	outcome	exposure	method	nsnp	b	se	pval
1	met-d-L_VLDL_FC	finn-b-C3_KIDNEY_NOTRENALPELVIS	Malignant neoplasm of kidney, except renal pelvis || id:finn-b-C3_KIDNEY_NOTRENALPELVIS	Free cholesterol in large VLDL || id:met-d-L_VLDL_FC	MR Egger	61	0.376158	0.230883	0.108596
2	met-d-L_VLDL_FC	finn-b-C3_KIDNEY_NOTRENALPELVIS	Malignant neoplasm of kidney, except renal pelvis || id:finn-b-C3_KIDNEY_NOTRENALPELVIS	Free cholesterol in large VLDL || id:met-d-L_VLDL_FC	MR Egger (bootstrap)	61	0.130135	0.225043	0.266
3	met-d-L_VLDL_FC	finn-b-C3_KIDNEY_NOTRENALPELVIS	Malignant neoplasm of kidney, except renal pelvis || id:finn-b-C3_KIDNEY_NOTRENALPELVIS	Free cholesterol in large VLDL || id:met-d-L_VLDL_FC	Weighted median	61	0.233193	0.206337	0.25841
4	met-d-L_VLDL_FC	finn-b-C3_KIDNEY_NOTRENALPELVIS	Malignant neoplasm of kidney, except renal pelvis || id:finn-b-C3_KIDNEY_NOTRENALPELVIS	Free cholesterol in large VLDL || id:met-d-L_VLDL_FC	Inverse variance weighted	61	0.151316	0.140498	0.281481
5	met-d-L_VLDL_FC	finn-b-C3_KIDNEY_NOTRENALPELVIS	Malignant neoplasm of kidney, except renal pelvis || id:finn-b-C3_KIDNEY_NOTRENALPELVIS	Free cholesterol in large VLDL || id:met-d-L_VLDL_FC	Inverse variance weighted (multiplicative random effects)	61	0.151316	0.140498	0.281481

## Sheet: met-d-S_VLDL_CE_pct
	id.exposure	id.outcome	outcome	exposure	method	nsnp	b	se	pval
1	met-d-S_VLDL_CE_pct	finn-b-C3_KIDNEY_NOTRENALPELVIS	Malignant neoplasm of kidney, except renal pelvis || id:finn-b-C3_KIDNEY_NOTRENALPELVIS	Cholesteryl esters to total lipids ratio in small VLDL || id:met-d-S_VLDL_CE_pct	MR Egger	64	-0.128618	0.21515	0.552145
2	met-d-S_VLDL_CE_pct	finn-b-C3_KIDNEY_NOTRENALPELVIS	Malignant neoplasm of kidney, except renal pelvis || id:finn-b-C3_KIDNEY_NOTRENALPELVIS	Cholesteryl esters to total lipids ratio in small VLDL || id:met-d-S_VLDL_CE_pct	MR Egger (bootstrap)	64	-0.359239	0.22085	0.05
3	met-d-S_VLDL_CE_pct	finn-b-C3_KIDNEY_NOTRENALPELVIS	Malignant neoplasm of kidney, except renal pelvis || id:finn-b-C3_KIDNEY_NOTRENALPELVIS	Cholesteryl esters to total lipids ratio in small VLDL || id:met-d-S_VLDL_CE_pct	Weighted median	64	-0.251242	0.190602	0.187453
4	met-d-S_VLDL_CE_pct	finn-b-C3_KIDNEY_NOTRENALPELVIS	Malignant neoplasm of kidney, except renal pelvis || id:finn-b-C3_KIDNEY_NOTRENALPELVIS	Cholesteryl esters to total lipids ratio in small VLDL || id:met-d-S_VLDL_CE_pct	Inverse variance weighted	64	-0.0648285	0.134212	0.629073
5	met-d-S_VLDL_CE_pct	finn-b-C3_KIDNEY_NOTRENALPELVIS	Malignant neoplasm of kidney, except renal pelvis || id:finn-b-C3_KIDNEY_NOTRENALPELVIS	Cholesteryl esters to total lipids ratio in small VLDL || id:met-d-S_VLDL_CE_pct	Inverse variance weighted (multiplicative random effects)	64	-0.0648285	0.134212	0.629073

## Sheet: met-d-M_VLDL_CE
	id.exposure	id.outcome	outcome	exposure	method	nsnp	b	se	pval
1	met-d-M_VLDL_CE	finn-b-C3_KIDNEY_NOTRENALPELVIS	Malignant neoplasm of kidney, except renal pelvis || id:finn-b-C3_KIDNEY_NOTRENALPELVIS	Cholesteryl esters in medium VLDL || id:met-d-M_VLDL_CE	MR Egger	47	0.349043	0.304325	0.257468
2	met-d-M_VLDL_CE	finn-b-C3_KIDNEY_NOTRENALPELVIS	Malignant neoplasm of kidney, except renal pelvis || id:finn-b-C3_KIDNEY_NOTRENALPELVIS	Cholesteryl esters in medium VLDL || id:met-d-M_VLDL_CE	MR Egger (bootstrap)	47	0.507408	0.317289	0.052
3	met-d-M_VLDL_CE	finn-b-C3_KIDNEY_NOTRENALPELVIS	Malignant neoplasm of kidney, except renal pelvis || id:finn-b-C3_KIDNEY_NOTRENALPELVIS	Cholesteryl esters in medium VLDL || id:met-d-M_VLDL_CE	Weighted median	47	0.192991	0.249839	0.439843
4	met-d-M_VLDL_CE	finn-b-C3_KIDNEY_NOTRENALPELVIS	Malignant neoplasm of kidney, except renal pelvis || id:finn-b-C3_KIDNEY_NOTRENALPELVIS	Cholesteryl esters in medium VLDL || id:met-d-M_VLDL_CE	Inverse variance weighted	47	0.17526	0.175111	0.3169
5	met-d-M_VLDL_CE	finn-b-C3_KIDNEY_NOTRENALPELVIS	Malignant neoplasm of kidney, except renal pelvis || id:finn-b-C3_KIDNEY_NOTRENALPELVIS	Cholesteryl esters in medium VLDL || id:met-d-M_VLDL_CE	Inverse variance weighted (multiplicative random effects)	47	0.17526	0.175111	0.3169

## Sheet: met-d-DHA
	id.exposure	id.outcome	outcome	exposure	method	nsnp	b	se	pval
1	met-d-DHA	finn-b-C3_KIDNEY_NOTRENALPELVIS	Malignant neoplasm of kidney, except renal pelvis || id:finn-b-C3_KIDNEY_NOTRENALPELVIS	Docosahexaenoic acid || id:met-d-DHA	MR Egger	46	0.349588	0.201396	0.0895936
2	met-d-DHA	finn-b-C3_KIDNEY_NOTRENALPELVIS	Malignant neoplasm of kidney, except renal pelvis || id:finn-b-C3_KIDNEY_NOTRENALPELVIS	Docosahexaenoic acid || id:met-d-DHA	MR Egger (bootstrap)	46	0.305793	0.152263	0.024
3	met-d-DHA	finn-b-C3_KIDNEY_NOTRENALPELVIS	Malignant neoplasm of kidney, except renal pelvis || id:finn-b-C3_KIDNEY_NOTRENALPELVIS	Docosahexaenoic acid || id:met-d-DHA	Weighted median	46	0.193011	0.158641	0.223736
4	met-d-DHA	finn-b-C3_KIDNEY_NOTRENALPELVIS	Malignant neoplasm of kidney, except renal pelvis || id:finn-b-C3_KIDNEY_NOTRENALPELVIS	Docosahexaenoic acid || id:met-d-DHA	Inverse variance weighted	46	0.226155	0.140209	0.106747
5	met-d-DHA	finn-b-C3_KIDNEY_NOTRENALPELVIS	Malignant neoplasm of kidney, except renal pelvis || id:finn-b-C3_KIDNEY_NOTRENALPELVIS	Docosahexaenoic acid || id:met-d-DHA	Inverse variance weighted (multiplicative random effects)	46	0.226155	0.140209	0.106747

## Sheet: met-d-Ala
	id.exposure	id.outcome	outcome	exposure	method	nsnp	b	se	pval
1	met-d-Ala	finn-b-C3_KIDNEY_NOTRENALPELVIS	Malignant neoplasm of kidney, except renal pelvis || id:finn-b-C3_KIDNEY_NOTRENALPELVIS	Alanine || id:met-d-Ala	MR Egger	32	2.07831	0.78239	0.0125299
2	met-d-Ala	finn-b-C3_KIDNEY_NOTRENALPELVIS	Malignant neoplasm of kidney, except renal pelvis || id:finn-b-C3_KIDNEY_NOTRENALPELVIS	Alanine || id:met-d-Ala	MR Egger (bootstrap)	32	0.496548	0.4404	0.126
3	met-d-Ala	finn-b-C3_KIDNEY_NOTRENALPELVIS	Malignant neoplasm of kidney, except renal pelvis || id:finn-b-C3_KIDNEY_NOTRENALPELVIS	Alanine || id:met-d-Ala	Weighted median	32	0.473315	0.38961	0.224426
4	met-d-Ala	finn-b-C3_KIDNEY_NOTRENALPELVIS	Malignant neoplasm of kidney, except renal pelvis || id:finn-b-C3_KIDNEY_NOTRENALPELVIS	Alanine || id:met-d-Ala	Inverse variance weighted	32	-0.0614311	0.314016	0.844899
5	met-d-Ala	finn-b-C3_KIDNEY_NOTRENALPELVIS	Malignant neoplasm of kidney, except renal pelvis || id:finn-b-C3_KIDNEY_NOTRENALPELVIS	Alanine || id:met-d-Ala	Inverse variance weighted (multiplicative random effects)	32	-0.0614311	0.314016	0.844899

## Sheet: met-d-S_VLDL_P
	id.exposure	id.outcome	outcome	exposure	method	nsnp	b	se	pval
1	met-d-S_VLDL_P	finn-b-C3_KIDNEY_NOTRENALPELVIS	Malignant neoplasm of kidney, except renal pelvis || id:finn-b-C3_KIDNEY_NOTRENALPELVIS	Concentration of small VLDL particles || id:met-d-S_VLDL_P	MR Egger	70	0.573483	0.214425	0.00936508
2	met-d-S_VLDL_P	finn-b-C3_KIDNEY_NOTRENALPELVIS	Malignant neoplasm of kidney, except renal pelvis || id:finn-b-C3_KIDNEY_NOTRENALPELVIS	Concentration of small VLDL particles || id:met-d-S_VLDL_P	MR Egger (bootstrap)	70	0.41171	0.201915	0.023
3	met-d-S_VLDL_P	finn-b-C3_KIDNEY_NOTRENALPELVIS	Malignant neoplasm of kidney, except renal pelvis || id:finn-b-C3_KIDNEY_NOTRENALPELVIS	Concentration of small VLDL particles || id:met-d-S_VLDL_P	Weighted median	70	0.265203	0.196662	0.177492
4	met-d-S_VLDL_P	finn-b-C3_KIDNEY_NOTRENALPELVIS	Malignant neoplasm of kidney, except renal pelvis || id:finn-b-C3_KIDNEY_NOTRENALPELVIS	Concentration of small VLDL particles || id:met-d-S_VLDL_P	Inverse variance weighted	70	0.191202	0.125206	0.126737
5	met-d-S_VLDL_P	finn-b-C3_KIDNEY_NOTRENALPELVIS	Malignant neoplasm of kidney, except renal pelvis || id:finn-b-C3_KIDNEY_NOTRENALPELVIS	Concentration of small VLDL particles || id:met-d-S_VLDL_P	Inverse variance weighted (multiplicative random effects)	70	0.191202	0.125206	0.126737

## Sheet: met-d-L_HDL_TG_pct
	id.exposure	id.outcome	outcome	exposure	method	nsnp	b	se	pval
1	met-d-L_HDL_TG_pct	finn-b-C3_KIDNEY_NOTRENALPELVIS	Malignant neoplasm of kidney, except renal pelvis || id:finn-b-C3_KIDNEY_NOTRENALPELVIS	Triglycerides to total lipids ratio in large HDL || id:met-d-L_HDL_TG_pct	MR Egger	75	0.206038	0.194273	0.292387
2	met-d-L_HDL_TG_pct	finn-b-C3_KIDNEY_NOTRENALPELVIS	Malignant neoplasm of kidney, except renal pelvis || id:finn-b-C3_KIDNEY_NOTRENALPELVIS	Triglycerides to total lipids ratio in large HDL || id:met-d-L_HDL_TG_pct	MR Egger (bootstrap)	75	-0.0333214	0.183804	0.417
3	met-d-L_HDL_TG_pct	finn-b-C3_KIDNEY_NOTRENALPELVIS	Malignant neoplasm of kidney, except renal pelvis || id:finn-b-C3_KIDNEY_NOTRENALPELVIS	Triglycerides to total lipids ratio in large HDL || id:met-d-L_HDL_TG_pct	Weighted median	75	0.0186413	0.191125	0.922302
4	met-d-L_HDL_TG_pct	finn-b-C3_KIDNEY_NOTRENALPELVIS	Malignant neoplasm of kidney, except renal pelvis || id:finn-b-C3_KIDNEY_NOTRENALPELVIS	Triglycerides to total lipids ratio in large HDL || id:met-d-L_HDL_TG_pct	Inverse variance weighted	75	0.00843995	0.125936	0.946568
5	met-d-L_HDL_TG_pct	finn-b-C3_KIDNEY_NOTRENALPELVIS	Malignant neoplasm of kidney, except renal pelvis || id:finn-b-C3_KIDNEY_NOTRENALPELVIS	Triglycerides to total lipids ratio in large HDL || id:met-d-L_HDL_TG_pct	Inverse variance weighted (multiplicative random effects)	75	0.00843995	0.125936	0.946568

## Sheet: met-d-Total_BCAA
	id.exposure	id.outcome	outcome	exposure	method	nsnp	b	se	pval
1	met-d-Total_BCAA	finn-b-C3_KIDNEY_NOTRENALPELVIS	Malignant neoplasm of kidney, except renal pelvis || id:finn-b-C3_KIDNEY_NOTRENALPELVIS	Total concentration of branched-chain amino acids (leucine + isoleucine + valine) || id:met-d-Total_BCAA	MR Egger	16	-0.241798	0.577621	0.681852
2	met-d-Total_BCAA	finn-b-C3_KIDNEY_NOTRENALPELVIS	Malignant neoplasm of kidney, except renal pelvis || id:finn-b-C3_KIDNEY_NOTRENALPELVIS	Total concentration of branched-chain amino acids (leucine + isoleucine + valine) || id:met-d-Total_BCAA	MR Egger (bootstrap)	16	0.226297	0.536567	0.332
3	met-d-Total_BCAA	finn-b-C3_KIDNEY_NOTRENALPELVIS	Malignant neoplasm of kidney, except renal pelvis || id:finn-b-C3_KIDNEY_NOTRENALPELVIS	Total concentration of branched-chain amino acids (leucine + isoleucine + valine) || id:met-d-Total_BCAA	Weighted median	16	0.354929	0.396192	0.370332
4	met-d-Total_BCAA	finn-b-C3_KIDNEY_NOTRENALPELVIS	Malignant neoplasm of kidney, except renal pelvis || id:finn-b-C3_KIDNEY_NOTRENALPELVIS	Total concentration of branched-chain amino acids (leucine + isoleucine + valine) || id:met-d-Total_BCAA	Inverse variance weighted	16	0.344486	0.279858	0.21835
5	met-d-Total_BCAA	finn-b-C3_KIDNEY_NOTRENALPELVIS	Malignant neoplasm of kidney, except renal pelvis || id:finn-b-C3_KIDNEY_NOTRENALPELVIS	Total concentration of branched-chain amino acids (leucine + isoleucine + valine) || id:met-d-Total_BCAA	Inverse variance weighted (multiplicative random effects)	16	0.344486	0.279858	0.21835

[truncated: 240 more sheets: met-d-Total_PL, met-d-VLDL_L, met-d-M_HDL_P, met-d-L_HDL_C_pct, met-d-Glucose, met-d-VLDL_PL, met-d-XXL_VLDL_FC_pct, met-d-HDL_FC, met-d-XL_VLDL_PL, met-d-L_LDL_PL, met-d-XXL_VLDL_TG_pct, met-d-VLDL_TG, met-d-M_HDL_FC_pct, met-d-S_LDL_C, met-d-S_HDL_TG, met-d-non_HDL_C, met-d-M_HDL_PL, met-d-XL_VLDL_FC, met-d-XL_VLDL_C, met-d-XL_VLDL_CE_pct …]
