# Supplementary material for: Investigating the causal associations between metabolic biomarkers and the risk of kidney cancer
Source: Commun Biol. 2024 Apr 1;7:398. doi: 10.1038/s42003-024-06114-8 (PMC10984917; doi:10.1038/s42003-024-06114-8)
Supplement: Supplementary file 5 — Supplementary Data 3 [file 42003_2024_6114_MOESM5_ESM.xlsx]

## Sheet: Title
Supplementary Data 3. Heterogeneity results of the causal effects of 249 metabolites on kidney cancer outcome.

## Sheet: met-d-TG_by_PG
	id.exposure	id.outcome	outcome	exposure	method	Q	Q_df	Q_pval
1	met-d-TG_by_PG	finn-b-C3_KIDNEY_NOTRENALPELVIS	Malignant neoplasm of kidney, except renal pelvis || id:finn-b-C3_KIDNEY_NOTRENALPELVIS	Ratio of triglycerides to phosphoglycerides || id:met-d-TG_by_PG	MR Egger	81.4291	75	0.286129
2	met-d-TG_by_PG	finn-b-C3_KIDNEY_NOTRENALPELVIS	Malignant neoplasm of kidney, except renal pelvis || id:finn-b-C3_KIDNEY_NOTRENALPELVIS	Ratio of triglycerides to phosphoglycerides || id:met-d-TG_by_PG	Inverse variance weighted	84.609	76	0.233568

## Sheet: met-d-L_VLDL_FC
	id.exposure	id.outcome	outcome	exposure	method	Q	Q_df	Q_pval
1	met-d-L_VLDL_FC	finn-b-C3_KIDNEY_NOTRENALPELVIS	Malignant neoplasm of kidney, except renal pelvis || id:finn-b-C3_KIDNEY_NOTRENALPELVIS	Free cholesterol in large VLDL || id:met-d-L_VLDL_FC	MR Egger	70.3636	59	0.147757
2	met-d-L_VLDL_FC	finn-b-C3_KIDNEY_NOTRENALPELVIS	Malignant neoplasm of kidney, except renal pelvis || id:finn-b-C3_KIDNEY_NOTRENALPELVIS	Free cholesterol in large VLDL || id:met-d-L_VLDL_FC	Inverse variance weighted	72.1511	60	0.135217

## Sheet: met-d-S_VLDL_CE_pct
	id.exposure	id.outcome	outcome	exposure	method	Q	Q_df	Q_pval
1	met-d-S_VLDL_CE_pct	finn-b-C3_KIDNEY_NOTRENALPELVIS	Malignant neoplasm of kidney, except renal pelvis || id:finn-b-C3_KIDNEY_NOTRENALPELVIS	Cholesteryl esters to total lipids ratio in small VLDL || id:met-d-S_VLDL_CE_pct	MR Egger	66.5388	62	0.323615
2	met-d-S_VLDL_CE_pct	finn-b-C3_KIDNEY_NOTRENALPELVIS	Malignant neoplasm of kidney, except renal pelvis || id:finn-b-C3_KIDNEY_NOTRENALPELVIS	Cholesteryl esters to total lipids ratio in small VLDL || id:met-d-S_VLDL_CE_pct	Inverse variance weighted	66.6946	63	0.351204

## Sheet: met-d-M_VLDL_CE
	id.exposure	id.outcome	outcome	exposure	method	Q	Q_df	Q_pval
1	met-d-M_VLDL_CE	finn-b-C3_KIDNEY_NOTRENALPELVIS	Malignant neoplasm of kidney, except renal pelvis || id:finn-b-C3_KIDNEY_NOTRENALPELVIS	Cholesteryl esters in medium VLDL || id:met-d-M_VLDL_CE	MR Egger	60.6194	45	0.0598972
2	met-d-M_VLDL_CE	finn-b-C3_KIDNEY_NOTRENALPELVIS	Malignant neoplasm of kidney, except renal pelvis || id:finn-b-C3_KIDNEY_NOTRENALPELVIS	Cholesteryl esters in medium VLDL || id:met-d-M_VLDL_CE	Inverse variance weighted	61.2798	46	0.0652242

## Sheet: met-d-DHA
	id.exposure	id.outcome	outcome	exposure	method	Q	Q_df	Q_pval
1	met-d-DHA	finn-b-C3_KIDNEY_NOTRENALPELVIS	Malignant neoplasm of kidney, except renal pelvis || id:finn-b-C3_KIDNEY_NOTRENALPELVIS	Docosahexaenoic acid || id:met-d-DHA	MR Egger	59.7002	44	0.0573808
2	met-d-DHA	finn-b-C3_KIDNEY_NOTRENALPELVIS	Malignant neoplasm of kidney, except renal pelvis || id:finn-b-C3_KIDNEY_NOTRENALPELVIS	Docosahexaenoic acid || id:met-d-DHA	Inverse variance weighted	60.6948	45	0.0591257

## Sheet: met-d-Ala
	id.exposure	id.outcome	outcome	exposure	method	Q	Q_df	Q_pval
1	met-d-Ala	finn-b-C3_KIDNEY_NOTRENALPELVIS	Malignant neoplasm of kidney, except renal pelvis || id:finn-b-C3_KIDNEY_NOTRENALPELVIS	Alanine || id:met-d-Ala	MR Egger	40.4544	30	0.0963591
2	met-d-Ala	finn-b-C3_KIDNEY_NOTRENALPELVIS	Malignant neoplasm of kidney, except renal pelvis || id:finn-b-C3_KIDNEY_NOTRENALPELVIS	Alanine || id:met-d-Ala	Inverse variance weighted	52.0395	31	0.0103716

## Sheet: met-d-S_VLDL_P
	id.exposure	id.outcome	outcome	exposure	method	Q	Q_df	Q_pval
1	met-d-S_VLDL_P	finn-b-C3_KIDNEY_NOTRENALPELVIS	Malignant neoplasm of kidney, except renal pelvis || id:finn-b-C3_KIDNEY_NOTRENALPELVIS	Concentration of small VLDL particles || id:met-d-S_VLDL_P	MR Egger	69.8967	68	0.413625
2	met-d-S_VLDL_P	finn-b-C3_KIDNEY_NOTRENALPELVIS	Malignant neoplasm of kidney, except renal pelvis || id:finn-b-C3_KIDNEY_NOTRENALPELVIS	Concentration of small VLDL particles || id:met-d-S_VLDL_P	Inverse variance weighted	74.7269	69	0.297694

## Sheet: met-d-L_HDL_TG_pct
	id.exposure	id.outcome	outcome	exposure	method	Q	Q_df	Q_pval
1	met-d-L_HDL_TG_pct	finn-b-C3_KIDNEY_NOTRENALPELVIS	Malignant neoplasm of kidney, except renal pelvis || id:finn-b-C3_KIDNEY_NOTRENALPELVIS	Triglycerides to total lipids ratio in large HDL || id:met-d-L_HDL_TG_pct	MR Egger	89.447	73	0.092616
2	met-d-L_HDL_TG_pct	finn-b-C3_KIDNEY_NOTRENALPELVIS	Malignant neoplasm of kidney, except renal pelvis || id:finn-b-C3_KIDNEY_NOTRENALPELVIS	Triglycerides to total lipids ratio in large HDL || id:met-d-L_HDL_TG_pct	Inverse variance weighted	91.6171	74	0.0806455

## Sheet: met-d-Total_BCAA
	id.exposure	id.outcome	outcome	exposure	method	Q	Q_df	Q_pval
1	met-d-Total_BCAA	finn-b-C3_KIDNEY_NOTRENALPELVIS	Malignant neoplasm of kidney, except renal pelvis || id:finn-b-C3_KIDNEY_NOTRENALPELVIS	Total concentration of branched-chain amino acids (leucine + isoleucine + valine) || id:met-d-Total_BCAA	MR Egger	14.528	14	0.411163
2	met-d-Total_BCAA	finn-b-C3_KIDNEY_NOTRENALPELVIS	Malignant neoplasm of kidney, except renal pelvis || id:finn-b-C3_KIDNEY_NOTRENALPELVIS	Total concentration of branched-chain amino acids (leucine + isoleucine + valine) || id:met-d-Total_BCAA	Inverse variance weighted	15.9156	15	0.387682

[truncated: 240 more sheets: met-d-Total_PL, met-d-VLDL_L, met-d-M_HDL_P, met-d-L_HDL_C_pct, met-d-Glucose, met-d-VLDL_PL, met-d-XXL_VLDL_FC_pct, met-d-HDL_FC, met-d-XL_VLDL_PL, met-d-L_LDL_PL, met-d-XXL_VLDL_TG_pct, met-d-VLDL_TG, met-d-M_HDL_FC_pct, met-d-S_LDL_C, met-d-S_HDL_TG, met-d-non_HDL_C, met-d-M_HDL_PL, met-d-XL_VLDL_FC, met-d-XL_VLDL_C, met-d-XL_VLDL_CE_pct …]
