# Supplementary material for: Investigating the causal associations between metabolic biomarkers and the risk of kidney cancer
Source: Commun Biol. 2024 Apr 1;7:398. doi: 10.1038/s42003-024-06114-8 (PMC10984917; doi:10.1038/s42003-024-06114-8)
Supplement: Supplementary file 6 — Supplementary Data 4 [file 42003_2024_6114_MOESM6_ESM.xlsx]

## Sheet: Title
Supplementary Data 4. Pleiotropy results of the causal effects of 249 metabolites on kidney cancer outcome.

## Sheet: met-d-TG_by_PG
	id.exposure	id.outcome	outcome	exposure	egger_intercept	se	pval
1	met-d-TG_by_PG	finn-b-C3_KIDNEY_NOTRENALPELVIS	Malignant neoplasm of kidney, except renal pelvis || id:finn-b-C3_KIDNEY_NOTRENALPELVIS	Ratio of triglycerides to phosphoglycerides || id:met-d-TG_by_PG	-0.0189652	0.0110817	0.091141

## Sheet: met-d-L_VLDL_FC
	id.exposure	id.outcome	outcome	exposure	egger_intercept	se	pval
1	met-d-L_VLDL_FC	finn-b-C3_KIDNEY_NOTRENALPELVIS	Malignant neoplasm of kidney, except renal pelvis || id:finn-b-C3_KIDNEY_NOTRENALPELVIS	Free cholesterol in large VLDL || id:met-d-L_VLDL_FC	-0.016976	0.0138665	0.225726

## Sheet: met-d-S_VLDL_CE_pct
	id.exposure	id.outcome	outcome	exposure	egger_intercept	se	pval
1	met-d-S_VLDL_CE_pct	finn-b-C3_KIDNEY_NOTRENALPELVIS	Malignant neoplasm of kidney, except renal pelvis || id:finn-b-C3_KIDNEY_NOTRENALPELVIS	Cholesteryl esters to total lipids ratio in small VLDL || id:met-d-S_VLDL_CE_pct	0.00486741	0.0127747	0.70449

## Sheet: met-d-M_VLDL_CE
	id.exposure	id.outcome	outcome	exposure	egger_intercept	se	pval
1	met-d-M_VLDL_CE	finn-b-C3_KIDNEY_NOTRENALPELVIS	Malignant neoplasm of kidney, except renal pelvis || id:finn-b-C3_KIDNEY_NOTRENALPELVIS	Cholesteryl esters in medium VLDL || id:met-d-M_VLDL_CE	-0.011944	0.017059	0.487434

## Sheet: met-d-DHA
	id.exposure	id.outcome	outcome	exposure	egger_intercept	se	pval
1	met-d-DHA	finn-b-C3_KIDNEY_NOTRENALPELVIS	Malignant neoplasm of kidney, except renal pelvis || id:finn-b-C3_KIDNEY_NOTRENALPELVIS	Docosahexaenoic acid || id:met-d-DHA	-0.0130054	0.0151901	0.396541

## Sheet: met-d-Ala
	id.exposure	id.outcome	outcome	exposure	egger_intercept	se	pval
1	met-d-Ala	finn-b-C3_KIDNEY_NOTRENALPELVIS	Malignant neoplasm of kidney, except renal pelvis || id:finn-b-C3_KIDNEY_NOTRENALPELVIS	Alanine || id:met-d-Ala	-0.0955048	0.0325835	0.0064052

## Sheet: met-d-S_VLDL_P
	id.exposure	id.outcome	outcome	exposure	egger_intercept	se	pval
1	met-d-S_VLDL_P	finn-b-C3_KIDNEY_NOTRENALPELVIS	Malignant neoplasm of kidney, except renal pelvis || id:finn-b-C3_KIDNEY_NOTRENALPELVIS	Concentration of small VLDL particles || id:met-d-S_VLDL_P	-0.0264042	0.0121805	0.0336826

## Sheet: met-d-L_HDL_TG_pct
	id.exposure	id.outcome	outcome	exposure	egger_intercept	se	pval
1	met-d-L_HDL_TG_pct	finn-b-C3_KIDNEY_NOTRENALPELVIS	Malignant neoplasm of kidney, except renal pelvis || id:finn-b-C3_KIDNEY_NOTRENALPELVIS	Triglycerides to total lipids ratio in large HDL || id:met-d-L_HDL_TG_pct	-0.0158154	0.0118839	0.187388

## Sheet: met-d-Total_BCAA
	id.exposure	id.outcome	outcome	exposure	egger_intercept	se	pval
1	met-d-Total_BCAA	finn-b-C3_KIDNEY_NOTRENALPELVIS	Malignant neoplasm of kidney, except renal pelvis || id:finn-b-C3_KIDNEY_NOTRENALPELVIS	Total concentration of branched-chain amino acids (leucine + isoleucine + valine) || id:met-d-Total_BCAA	0.0338513	0.0292735	0.266878

[truncated: 240 more sheets: met-d-Total_PL, met-d-VLDL_L, met-d-M_HDL_P, met-d-L_HDL_C_pct, met-d-Glucose, met-d-VLDL_PL, met-d-XXL_VLDL_FC_pct, met-d-HDL_FC, met-d-XL_VLDL_PL, met-d-L_LDL_PL, met-d-XXL_VLDL_TG_pct, met-d-VLDL_TG, met-d-M_HDL_FC_pct, met-d-S_LDL_C, met-d-S_HDL_TG, met-d-non_HDL_C, met-d-M_HDL_PL, met-d-XL_VLDL_FC, met-d-XL_VLDL_C, met-d-XL_VLDL_CE_pct …]
