# Supplementary material for: Investigating the causal associations between metabolic biomarkers and the risk of kidney cancer
Source: Commun Biol. 2024 Apr 1;7:398. doi: 10.1038/s42003-024-06114-8 (PMC10984917; doi:10.1038/s42003-024-06114-8)
Supplement: Supplementary file 7 — Supplementary Data 5 [file 42003_2024_6114_MOESM7_ESM.xlsx]

## Sheet: Title
Supplementary Data 5. SNP summary and sensitivity analysis results of the two metabolites.

## Sheet: Steiger test_lactate
id.exposure	id.outcome	exposure	outcome	snp_r2.exposure	snp_r2.outcome	correct_causal_direction	steiger_pval
met-d-Lactate	finn-b-C3_KIDNEY_NOTRENALPELVIS	Lactate || id:met-d-Lactate	Malignant neoplasm of kidney, except renal pelvis || id:finn-b-C3_KIDNEY_NOTRENALPELVIS	0.109561	0.0104657	TRUE	0

## Sheet: Steiger test_phospholipids
id.exposure	id.outcome	exposure	outcome	snp_r2.exposure	snp_r2.outcome	correct_causal_direction	steiger_pval
met-d-L_LDL_PL_pct	finn-b-C3_KIDNEY_NOTRENALPELVIS	Phospholipids to total lipids ratio in large LDL || id:met-d-L_LDL_PL_pct	Malignant neoplasm of kidney, except renal pelvis || id:finn-b-C3_KIDNEY_NOTRENALPELVIS	0.429235	0.0229526	TRUE	0

## Sheet: met-d-Lactate
id.exposure	SNP	chr.exposure	pos.exposure	beta.exposure	se.exposure	pval.exposure	effect_allele.exposure	other_allele.exposure	eaf.exposure	exposure
met-d-Lactate	rs59273177	2	201161291	0.0808014	0.0147636	4.39997e-08	T	A	0.020039	Lactate || id:met-d-Lactate
met-d-Lactate	rs4665972	2	27598097	-0.0304673	0.00425447	8.00018e-13	C	T	0.604606	Lactate || id:met-d-Lactate
met-d-Lactate	rs9389268	6	135419631	0.0356647	0.00473586	5.00035e-14	G	A	0.260375	Lactate || id:met-d-Lactate
met-d-Lactate	rs6993770	8	106581528	-0.0297972	0.004557	6.20012e-11	T	A	0.287843	Lactate || id:met-d-Lactate
met-d-Lactate	rs385893	9	4763176	0.0392514	0.00413551	2.29985e-21	C	T	0.522983	Lactate || id:met-d-Lactate
met-d-Lactate	rs1909682	10	2966188	0.024708	0.00428267	8e-09	G	A	0.633539	Lactate || id:met-d-Lactate
met-d-Lactate	rs11251686	10	3104881	0.0392919	0.00531086	1.39991e-13	A	G	0.778063	Lactate || id:met-d-Lactate
met-d-Lactate	rs61835136	10	3139008	0.0580102	0.00443178	3.80014e-39	C	T	0.367706	Lactate || id:met-d-Lactate
met-d-Lactate	rs12273368	11	119089742	0.0270352	0.00465686	6.4e-09	C	T	0.271779	Lactate || id:met-d-Lactate
met-d-Lactate	rs7137828	12	111932800	-0.0418021	0.00414739	6.79986e-24	T	C	0.5159	Lactate || id:met-d-Lactate
met-d-Lactate	rs1473698	20	8629807	-0.024748	0.00422847	4.79999e-09	T	C	0.401998	Lactate || id:met-d-Lactate
met-d-Lactate	rs390387	22	21912246	0.0302758	0.00542395	2.39999e-08	G	A	0.812703	Lactate || id:met-d-Lactate

## Sheet: Lactate_Sensitivity analysis 1
id.exposure	SNP	chr.exposure	pos.exposure	beta.exposure	se.exposure	pval.exposure	effect_allele.exposure	other_allele.exposure	eaf.exposure	exposure
met-d-Lactate	rs59273177	2	201161291	0.0808014	0.0147636	4.39997e-08	T	A	0.020039	Lactate || id:met-d-Lactate
met-d-Lactate	rs4665972	2	27598097	-0.0304673	0.00425447	8.00018e-13	C	T	0.604606	Lactate || id:met-d-Lactate
met-d-Lactate	rs9389268	6	135419631	0.0356647	0.00473586	5.00035e-14	G	A	0.260375	Lactate || id:met-d-Lactate
met-d-Lactate	rs6993770	8	106581528	-0.0297972	0.004557	6.20012e-11	T	A	0.287843	Lactate || id:met-d-Lactate
met-d-Lactate	rs385893	9	4763176	0.0392514	0.00413551	2.29985e-21	C	T	0.522983	Lactate || id:met-d-Lactate
met-d-Lactate	rs1909682	10	2966188	0.024708	0.00428267	8e-09	G	A	0.633539	Lactate || id:met-d-Lactate
met-d-Lactate	rs11251686	10	3104881	0.0392919	0.00531086	1.39991e-13	A	G	0.778063	Lactate || id:met-d-Lactate
met-d-Lactate	rs61835136	10	3139008	0.0580102	0.00443178	3.80014e-39	C	T	0.367706	Lactate || id:met-d-Lactate
met-d-Lactate	rs12273368	11	119089742	0.0270352	0.00465686	6.4e-09	C	T	0.271779	Lactate || id:met-d-Lactate
met-d-Lactate	rs1473698	20	8629807	-0.024748	0.00422847	4.79999e-09	T	C	0.401998	Lactate || id:met-d-Lactate
met-d-Lactate	rs390387	22	21912246	0.0302758	0.00542395	2.39999e-08	G	A	0.812703	Lactate || id:met-d-Lactate

## Sheet: Lactate_Sensitivity analysis 2
id.exposure	SNP	chr.exposure	pos.exposure	beta.exposure	se.exposure	pval.exposure	effect_allele.exposure	other_allele.exposure	eaf.exposure	exposure
met-d-Lactate	rs59273177	2	201161291	0.0808014	0.0147636	4.39997e-08	T	A	0.020039	Lactate || id:met-d-Lactate
met-d-Lactate	rs4665972	2	27598097	-0.0304673	0.00425447	8.00018e-13	C	T	0.604606	Lactate || id:met-d-Lactate
met-d-Lactate	rs6993770	8	106581528	-0.0297972	0.004557	6.20012e-11	T	A	0.287843	Lactate || id:met-d-Lactate
met-d-Lactate	rs385893	9	4763176	0.0392514	0.00413551	2.29985e-21	C	T	0.522983	Lactate || id:met-d-Lactate
met-d-Lactate	rs1909682	10	2966188	0.024708	0.00428267	8e-09	G	A	0.633539	Lactate || id:met-d-Lactate
met-d-Lactate	rs11251686	10	3104881	0.0392919	0.00531086	1.39991e-13	A	G	0.778063	Lactate || id:met-d-Lactate
met-d-Lactate	rs61835136	10	3139008	0.0580102	0.00443178	3.80014e-39	C	T	0.367706	Lactate || id:met-d-Lactate
met-d-Lactate	rs12273368	11	119089742	0.0270352	0.00465686	6.4e-09	C	T	0.271779	Lactate || id:met-d-Lactate
met-d-Lactate	rs1473698	20	8629807	-0.024748	0.00422847	4.79999e-09	T	C	0.401998	Lactate || id:met-d-Lactate
met-d-Lactate	rs390387	22	21912246	0.0302758	0.00542395	2.39999e-08	G	A	0.812703	Lactate || id:met-d-Lactate

## Sheet: Lactate_Sensitivity analysis 3
id.exposure	SNP	chr.exposure	pos.exposure	beta.exposure	se.exposure	pval.exposure	effect_allele.exposure	other_allele.exposure	eaf.exposure	exposure
met-d-Lactate	rs59273177	2	201161291	0.0808014	0.0147636	4.39997e-08	T	A	0.020039	Lactate || id:met-d-Lactate
met-d-Lactate	rs6993770	8	106581528	-0.0297972	0.004557	6.20012e-11	T	A	0.287843	Lactate || id:met-d-Lactate
met-d-Lactate	rs385893	9	4763176	0.0392514	0.00413551	2.29985e-21	C	T	0.522983	Lactate || id:met-d-Lactate
met-d-Lactate	rs1909682	10	2966188	0.024708	0.00428267	8e-09	G	A	0.633539	Lactate || id:met-d-Lactate
met-d-Lactate	rs11251686	10	3104881	0.0392919	0.00531086	1.39991e-13	A	G	0.778063	Lactate || id:met-d-Lactate
met-d-Lactate	rs61835136	10	3139008	0.0580102	0.00443178	3.80014e-39	C	T	0.367706	Lactate || id:met-d-Lactate
met-d-Lactate	rs12273368	11	119089742	0.0270352	0.00465686	6.4e-09	C	T	0.271779	Lactate || id:met-d-Lactate
met-d-Lactate	rs1473698	20	8629807	-0.024748	0.00422847	4.79999e-09	T	C	0.401998	Lactate || id:met-d-Lactate

## Sheet: met-d-L_LDL_PL_pct
id.exposure	SNP	chr.exposure	pos.exposure	beta.exposure	se.exposure	pval.exposure	effect_allele.exposure	other_allele.exposure	eaf.exposure	exposure
met-d-L_LDL_PL_pct	rs10864726	1	230296153	0.0310257	0.00422882	6.00067e-14	T	C	0.605466	Phospholipids to total lipids ratio in large LDL || id:met-d-L_LDL_PL_pct
met-d-L_LDL_PL_pct	rs624698	1	62900811	0.0333034	0.00424985	3.10027e-15	G	A	0.417241	Phospholipids to total lipids ratio in large LDL || id:met-d-L_LDL_PL_pct
met-d-L_LDL_PL_pct	rs1277930	1	109822143	-0.0489296	0.00492045	1.9002e-24	A	G	0.772519	Phospholipids to total lipids ratio in large LDL || id:met-d-L_LDL_PL_pct
met-d-L_LDL_PL_pct	rs5082	1	161193683	0.0270517	0.00426902	5.90065e-11	A	G	0.620745	Phospholipids to total lipids ratio in large LDL || id:met-d-L_LDL_PL_pct
met-d-L_LDL_PL_pct	rs514230	1	234858597	-0.0227944	0.00413431	1.29999e-08	T	A	0.517627	Phospholipids to total lipids ratio in large LDL || id:met-d-L_LDL_PL_pct
met-d-L_LDL_PL_pct	rs1260326	2	27730940	0.0599942	0.00422199	7.8001e-48	C	T	0.603982	Phospholipids to total lipids ratio in large LDL || id:met-d-L_LDL_PL_pct
met-d-L_LDL_PL_pct	rs11689541	2	21372547	-0.0444803	0.00860023	4.90004e-08	C	T	0.062037	Phospholipids to total lipids ratio in large LDL || id:met-d-L_LDL_PL_pct
met-d-L_LDL_PL_pct	rs6728178	2	21193946	0.0572649	0.00490701	4.30031e-33	A	G	0.22925	Phospholipids to total lipids ratio in large LDL || id:met-d-L_LDL_PL_pct
met-d-L_LDL_PL_pct	rs3770586	2	169828995	0.0250573	0.00415011	6.49995e-10	T	C	0.48399	Phospholipids to total lipids ratio in large LDL || id:met-d-L_LDL_PL_pct
met-d-L_LDL_PL_pct	rs72969958	4	155364666	-0.116145	0.0214074	3.09999e-08	T	G	0.009836	Phospholipids to total lipids ratio in large LDL || id:met-d-L_LDL_PL_pct
met-d-L_LDL_PL_pct	rs1229984	4	100239319	0.0902771	0.0124987	2.49977e-13	C	T	0.97254	Phospholipids to total lipids ratio in large LDL || id:met-d-L_LDL_PL_pct
met-d-L_LDL_PL_pct	rs35662434	4	69339933	-0.0279409	0.00489924	4.60002e-09	G	A	0.23372	Phospholipids to total lipids ratio in large LDL || id:met-d-L_LDL_PL_pct
met-d-L_LDL_PL_pct	rs4704834	5	156443066	-0.0345124	0.0043102	2.99985e-16	G	A	0.644037	Phospholipids to total lipids ratio in large LDL || id:met-d-L_LDL_PL_pct
met-d-L_LDL_PL_pct	rs9265942	6	31315058	0.0457609	0.0065718	1.50003e-12	G	C	0.128322	Phospholipids to total lipids ratio in large LDL || id:met-d-L_LDL_PL_pct
met-d-L_LDL_PL_pct	rs186696265	6	161111700	0.152411	0.0174332	4.79954e-20	T	C	0.014352	Phospholipids to total lipids ratio in large LDL || id:met-d-L_LDL_PL_pct
met-d-L_LDL_PL_pct	rs3129962	6	32379383	0.0385242	0.00613789	2.69998e-10	A	G	0.129772	Phospholipids to total lipids ratio in large LDL || id:met-d-L_LDL_PL_pct
met-d-L_LDL_PL_pct	rs35957028	7	128363607	0.0322929	0.00593326	2.5e-08	C	CTT	0.834697	Phospholipids to total lipids ratio in large LDL || id:met-d-L_LDL_PL_pct
met-d-L_LDL_PL_pct	rs17145750	7	73026378	0.0749436	0.00561098	9.60064e-41	T	C	0.161703	Phospholipids to total lipids ratio in large LDL || id:met-d-L_LDL_PL_pct
met-d-L_LDL_PL_pct	rs6460043	7	72884188	0.10885	0.0177861	3.69999e-10	C	T	0.985165	Phospholipids to total lipids ratio in large LDL || id:met-d-L_LDL_PL_pct
met-d-L_LDL_PL_pct	rs10096633	8	19830921	0.0707948	0.00626059	4.00037e-30	T	C	0.123912	Phospholipids to total lipids ratio in large LDL || id:met-d-L_LDL_PL_pct
met-d-L_LDL_PL_pct	rs112875651	8	126506694	0.0331997	0.00428928	6.70039e-15	A	G	0.392383	Phospholipids to total lipids ratio in large LDL || id:met-d-L_LDL_PL_pct
met-d-L_LDL_PL_pct	rs2066714	9	107586753	-0.033135	0.00613903	2.99999e-08	C	T	0.128934	Phospholipids to total lipids ratio in large LDL || id:met-d-L_LDL_PL_pct
met-d-L_LDL_PL_pct	rs2740488	9	107661742	0.0559174	0.00468981	4.40048e-33	C	A	0.265313	Phospholipids to total lipids ratio in large LDL || id:met-d-L_LDL_PL_pct
met-d-L_LDL_PL_pct	rs686030	9	15304782	-0.0859772	0.00594698	5.60015e-50	A	C	0.859547	Phospholipids to total lipids ratio in large LDL || id:met-d-L_LDL_PL_pct
met-d-L_LDL_PL_pct	rs11789603	9	107647019	-0.0604537	0.00664787	1.50003e-20	T	C	0.108813	Phospholipids to total lipids ratio in large LDL || id:met-d-L_LDL_PL_pct
met-d-L_LDL_PL_pct	rs10885531	10	115814392	0.0214559	0.00412756	1.29999e-08	T	C	0.496224	Phospholipids to total lipids ratio in large LDL || id:met-d-L_LDL_PL_pct
met-d-L_LDL_PL_pct	rs10761716	10	64882300	0.0316548	0.00416293	8.99912e-15	G	C	0.441499	Phospholipids to total lipids ratio in large LDL || id:met-d-L_LDL_PL_pct
met-d-L_LDL_PL_pct	rs964184	11	116648917	0.132665	0.00608767	6.19441e-111	C	G	0.867255	Phospholipids to total lipids ratio in large LDL || id:met-d-L_LDL_PL_pct
met-d-L_LDL_PL_pct	rs11604683	11	72538546	0.030254	0.00493755	1.7e-10	C	T	0.226425	Phospholipids to total lipids ratio in large LDL || id:met-d-L_LDL_PL_pct
met-d-L_LDL_PL_pct	rs141469619	11	116714293	-0.158437	0.0218214	8.69961e-14	G	A	0.010141	Phospholipids to total lipids ratio in large LDL || id:met-d-L_LDL_PL_pct
met-d-L_LDL_PL_pct	rs34416738	11	116797735	0.0365758	0.00541136	1.80011e-11	G	GA	0.775652	Phospholipids to total lipids ratio in large LDL || id:met-d-L_LDL_PL_pct
met-d-L_LDL_PL_pct	rs73063122	12	21361213	-0.0346548	0.00562189	3.09999e-10	C	A	0.160382	Phospholipids to total lipids ratio in large LDL || id:met-d-L_LDL_PL_pct
met-d-L_LDL_PL_pct	rs2043085	15	58680954	0.14779	0.00423313	1e-200	C	T	0.61268	Phospholipids to total lipids ratio in large LDL || id:met-d-L_LDL_PL_pct
met-d-L_LDL_PL_pct	rs150844304	15	43726625	-0.098838	0.0130493	7.29962e-15	C	A	0.025676	Phospholipids to total lipids ratio in large LDL || id:met-d-L_LDL_PL_pct
met-d-L_LDL_PL_pct	rs6078	15	58833993	-0.0834082	0.01234	2.60016e-11	A	G	0.028854	Phospholipids to total lipids ratio in large LDL || id:met-d-L_LDL_PL_pct
met-d-L_LDL_PL_pct	rs1077835	15	58723426	-0.20767	0.00498997	1e-200	G	A	0.219721	Phospholipids to total lipids ratio in large LDL || id:met-d-L_LDL_PL_pct
met-d-L_LDL_PL_pct	rs16939991	15	58555798	0.03639	0.00467319	7.00003e-15	G	C	0.267176	Phospholipids to total lipids ratio in large LDL || id:met-d-L_LDL_PL_pct
met-d-L_LDL_PL_pct	rs4986970	16	67976320	0.115473	0.0114369	1.29987e-25	T	A	0.033916	Phospholipids to total lipids ratio in large LDL || id:met-d-L_LDL_PL_pct
met-d-L_LDL_PL_pct	rs12927729	16	56741178	-0.0293561	0.00512474	2.5e-08	A	G	0.208668	Phospholipids to total lipids ratio in large LDL || id:met-d-L_LDL_PL_pct
met-d-L_LDL_PL_pct	rs72769435	16	1016475	0.0368682	0.00659448	1.6e-08	G	C	0.110194	Phospholipids to total lipids ratio in large LDL || id:met-d-L_LDL_PL_pct
met-d-L_LDL_PL_pct	rs183130	16	56991363	-0.163683	0.0044091	1e-200	T	C	0.324042	Phospholipids to total lipids ratio in large LDL || id:met-d-L_LDL_PL_pct
met-d-L_LDL_PL_pct	rs75911530	16	57049137	0.110896	0.0121661	3.10027e-21	A	G	0.032886	Phospholipids to total lipids ratio in large LDL || id:met-d-L_LDL_PL_pct
met-d-L_LDL_PL_pct	rs429358	19	45411941	-0.0871673	0.00572118	1.9002e-53	C	T	0.154825	Phospholipids to total lipids ratio in large LDL || id:met-d-L_LDL_PL_pct
met-d-L_LDL_PL_pct	rs7251655	19	45502808	-0.0257208	0.00463499	3.09999e-08	T	C	0.274863	Phospholipids to total lipids ratio in large LDL || id:met-d-L_LDL_PL_pct
met-d-L_LDL_PL_pct	rs2304128	19	19746151	0.0397514	0.00770616	3.50002e-08	T	G	0.079947	Phospholipids to total lipids ratio in large LDL || id:met-d-L_LDL_PL_pct
met-d-L_LDL_PL_pct	rs6065908	20	44569930	0.0586171	0.00531216	9.09913e-28	T	C	0.18612	Phospholipids to total lipids ratio in large LDL || id:met-d-L_LDL_PL_pct
met-d-L_LDL_PL_pct	rs3747207	22	44324855	-0.0276621	0.00503069	8.19993e-09	A	G	0.214999	Phospholipids to total lipids ratio in large LDL || id:met-d-L_LDL_PL_pct

## Sheet: L_LDL_PL_p_Sensitivi analysis 1
id.exposure	SNP	chr.exposure	pos.exposure	beta.exposure	se.exposure	pval.exposure	effect_allele.exposure	other_allele.exposure	eaf.exposure	exposure
met-d-L_LDL_PL_pct	rs10864726	1	230296153	0.0310257	0.00422882	6.00067e-14	T	C	0.605466	Phospholipids to total lipids ratio in large LDL || id:met-d-L_LDL_PL_pct
met-d-L_LDL_PL_pct	rs624698	1	62900811	0.0333034	0.00424985	3.10027e-15	G	A	0.417241	Phospholipids to total lipids ratio in large LDL || id:met-d-L_LDL_PL_pct
met-d-L_LDL_PL_pct	rs1277930	1	109822143	-0.0489296	0.00492045	1.9002e-24	A	G	0.772519	Phospholipids to total lipids ratio in large LDL || id:met-d-L_LDL_PL_pct
met-d-L_LDL_PL_pct	rs5082	1	161193683	0.0270517	0.00426902	5.90065e-11	A	G	0.620745	Phospholipids to total lipids ratio in large LDL || id:met-d-L_LDL_PL_pct
met-d-L_LDL_PL_pct	rs514230	1	234858597	-0.0227944	0.00413431	1.29999e-08	T	A	0.517627	Phospholipids to total lipids ratio in large LDL || id:met-d-L_LDL_PL_pct
met-d-L_LDL_PL_pct	rs1260326	2	27730940	0.0599942	0.00422199	7.8001e-48	C	T	0.603982	Phospholipids to total lipids ratio in large LDL || id:met-d-L_LDL_PL_pct
met-d-L_LDL_PL_pct	rs11689541	2	21372547	-0.0444803	0.00860023	4.90004e-08	C	T	0.062037	Phospholipids to total lipids ratio in large LDL || id:met-d-L_LDL_PL_pct
met-d-L_LDL_PL_pct	rs6728178	2	21193946	0.0572649	0.00490701	4.30031e-33	A	G	0.22925	Phospholipids to total lipids ratio in large LDL || id:met-d-L_LDL_PL_pct
met-d-L_LDL_PL_pct	rs3770586	2	169828995	0.0250573	0.00415011	6.49995e-10	T	C	0.48399	Phospholipids to total lipids ratio in large LDL || id:met-d-L_LDL_PL_pct
met-d-L_LDL_PL_pct	rs72969958	4	155364666	-0.116145	0.0214074	3.09999e-08	T	G	0.009836	Phospholipids to total lipids ratio in large LDL || id:met-d-L_LDL_PL_pct
met-d-L_LDL_PL_pct	rs35662434	4	69339933	-0.0279409	0.00489924	4.60002e-09	G	A	0.23372	Phospholipids to total lipids ratio in large LDL || id:met-d-L_LDL_PL_pct
met-d-L_LDL_PL_pct	rs4704834	5	156443066	-0.0345124	0.0043102	2.99985e-16	G	A	0.644037	Phospholipids to total lipids ratio in large LDL || id:met-d-L_LDL_PL_pct
met-d-L_LDL_PL_pct	rs186696265	6	161111700	0.152411	0.0174332	4.79954e-20	T	C	0.014352	Phospholipids to total lipids ratio in large LDL || id:met-d-L_LDL_PL_pct
met-d-L_LDL_PL_pct	rs35957028	7	128363607	0.0322929	0.00593326	2.5e-08	C	CTT	0.834697	Phospholipids to total lipids ratio in large LDL || id:met-d-L_LDL_PL_pct
met-d-L_LDL_PL_pct	rs17145750	7	73026378	0.0749436	0.00561098	9.60064e-41	T	C	0.161703	Phospholipids to total lipids ratio in large LDL || id:met-d-L_LDL_PL_pct
met-d-L_LDL_PL_pct	rs6460043	7	72884188	0.10885	0.0177861	3.69999e-10	C	T	0.985165	Phospholipids to total lipids ratio in large LDL || id:met-d-L_LDL_PL_pct
met-d-L_LDL_PL_pct	rs10096633	8	19830921	0.0707948	0.00626059	4.00037e-30	T	C	0.123912	Phospholipids to total lipids ratio in large LDL || id:met-d-L_LDL_PL_pct
met-d-L_LDL_PL_pct	rs112875651	8	126506694	0.0331997	0.00428928	6.70039e-15	A	G	0.392383	Phospholipids to total lipids ratio in large LDL || id:met-d-L_LDL_PL_pct
met-d-L_LDL_PL_pct	rs2066714	9	107586753	-0.033135	0.00613903	2.99999e-08	C	T	0.128934	Phospholipids to total lipids ratio in large LDL || id:met-d-L_LDL_PL_pct
met-d-L_LDL_PL_pct	rs2740488	9	107661742	0.0559174	0.00468981	4.40048e-33	C	A	0.265313	Phospholipids to total lipids ratio in large LDL || id:met-d-L_LDL_PL_pct
met-d-L_LDL_PL_pct	rs686030	9	15304782	-0.0859772	0.00594698	5.60015e-50	A	C	0.859547	Phospholipids to total lipids ratio in large LDL || id:met-d-L_LDL_PL_pct
met-d-L_LDL_PL_pct	rs11789603	9	107647019	-0.0604537	0.00664787	1.50003e-20	T	C	0.108813	Phospholipids to total lipids ratio in large LDL || id:met-d-L_LDL_PL_pct
met-d-L_LDL_PL_pct	rs10885531	10	115814392	0.0214559	0.00412756	1.29999e-08	T	C	0.496224	Phospholipids to total lipids ratio in large LDL || id:met-d-L_LDL_PL_pct
met-d-L_LDL_PL_pct	rs10761716	10	64882300	0.0316548	0.00416293	8.99912e-15	G	C	0.441499	Phospholipids to total lipids ratio in large LDL || id:met-d-L_LDL_PL_pct
met-d-L_LDL_PL_pct	rs964184	11	116648917	0.132665	0.00608767	6.19441e-111	C	G	0.867255	Phospholipids to total lipids ratio in large LDL || id:met-d-L_LDL_PL_pct
met-d-L_LDL_PL_pct	rs11604683	11	72538546	0.030254	0.00493755	1.7e-10	C	T	0.226425	Phospholipids to total lipids ratio in large LDL || id:met-d-L_LDL_PL_pct
met-d-L_LDL_PL_pct	rs141469619	11	116714293	-0.158437	0.0218214	8.69961e-14	G	A	0.010141	Phospholipids to total lipids ratio in large LDL || id:met-d-L_LDL_PL_pct
met-d-L_LDL_PL_pct	rs34416738	11	116797735	0.0365758	0.00541136	1.80011e-11	G	GA	0.775652	Phospholipids to total lipids ratio in large LDL || id:met-d-L_LDL_PL_pct
met-d-L_LDL_PL_pct	rs73063122	12	21361213	-0.0346548	0.00562189	3.09999e-10	C	A	0.160382	Phospholipids to total lipids ratio in large LDL || id:met-d-L_LDL_PL_pct
met-d-L_LDL_PL_pct	rs2043085	15	58680954	0.14779	0.00423313	1e-200	C	T	0.61268	Phospholipids to total lipids ratio in large LDL || id:met-d-L_LDL_PL_pct
met-d-L_LDL_PL_pct	rs150844304	15	43726625	-0.098838	0.0130493	7.29962e-15	C	A	0.025676	Phospholipids to total lipids ratio in large LDL || id:met-d-L_LDL_PL_pct
met-d-L_LDL_PL_pct	rs6078	15	58833993	-0.0834082	0.01234	2.60016e-11	A	G	0.028854	Phospholipids to total lipids ratio in large LDL || id:met-d-L_LDL_PL_pct
met-d-L_LDL_PL_pct	rs1077835	15	58723426	-0.20767	0.00498997	1e-200	G	A	0.219721	Phospholipids to total lipids ratio in large LDL || id:met-d-L_LDL_PL_pct
met-d-L_LDL_PL_pct	rs16939991	15	58555798	0.03639	0.00467319	7.00003e-15	G	C	0.267176	Phospholipids to total lipids ratio in large LDL || id:met-d-L_LDL_PL_pct
met-d-L_LDL_PL_pct	rs4986970	16	67976320	0.115473	0.0114369	1.29987e-25	T	A	0.033916	Phospholipids to total lipids ratio in large LDL || id:met-d-L_LDL_PL_pct
met-d-L_LDL_PL_pct	rs12927729	16	56741178	-0.0293561	0.00512474	2.5e-08	A	G	0.208668	Phospholipids to total lipids ratio in large LDL || id:met-d-L_LDL_PL_pct
met-d-L_LDL_PL_pct	rs72769435	16	1016475	0.0368682	0.00659448	1.6e-08	G	C	0.110194	Phospholipids to total lipids ratio in large LDL || id:met-d-L_LDL_PL_pct
met-d-L_LDL_PL_pct	rs183130	16	56991363	-0.163683	0.0044091	1e-200	T	C	0.324042	Phospholipids to total lipids ratio in large LDL || id:met-d-L_LDL_PL_pct
met-d-L_LDL_PL_pct	rs75911530	16	57049137	0.110896	0.0121661	3.10027e-21	A	G	0.032886	Phospholipids to total lipids ratio in large LDL || id:met-d-L_LDL_PL_pct
met-d-L_LDL_PL_pct	rs429358	19	45411941	-0.0871673	0.00572118	1.9002e-53	C	T	0.154825	Phospholipids to total lipids ratio in large LDL || id:met-d-L_LDL_PL_pct
met-d-L_LDL_PL_pct	rs7251655	19	45502808	-0.0257208	0.00463499	3.09999e-08	T	C	0.274863	Phospholipids to total lipids ratio in large LDL || id:met-d-L_LDL_PL_pct
met-d-L_LDL_PL_pct	rs2304128	19	19746151	0.0397514	0.00770616	3.50002e-08	T	G	0.079947	Phospholipids to total lipids ratio in large LDL || id:met-d-L_LDL_PL_pct
met-d-L_LDL_PL_pct	rs6065908	20	44569930	0.0586171	0.00531216	9.09913e-28	T	C	0.18612	Phospholipids to total lipids ratio in large LDL || id:met-d-L_LDL_PL_pct
met-d-L_LDL_PL_pct	rs3747207	22	44324855	-0.0276621	0.00503069	8.19993e-09	A	G	0.214999	Phospholipids to total lipids ratio in large LDL || id:met-d-L_LDL_PL_pct

## Sheet: L_LDL_PL_p_Sensitivi analysis 2
id.exposure	SNP	chr.exposure	pos.exposure	beta.exposure	se.exposure	pval.exposure	effect_allele.exposure	other_allele.exposure	eaf.exposure	exposure
met-d-L_LDL_PL_pct	rs10864726	1	230296153	0.0310257	0.00422882	6.00067e-14	T	C	0.605466	Phospholipids to total lipids ratio in large LDL || id:met-d-L_LDL_PL_pct
met-d-L_LDL_PL_pct	rs624698	1	62900811	0.0333034	0.00424985	3.10027e-15	G	A	0.417241	Phospholipids to total lipids ratio in large LDL || id:met-d-L_LDL_PL_pct
met-d-L_LDL_PL_pct	rs1277930	1	109822143	-0.0489296	0.00492045	1.9002e-24	A	G	0.772519	Phospholipids to total lipids ratio in large LDL || id:met-d-L_LDL_PL_pct
met-d-L_LDL_PL_pct	rs5082	1	161193683	0.0270517	0.00426902	5.90065e-11	A	G	0.620745	Phospholipids to total lipids ratio in large LDL || id:met-d-L_LDL_PL_pct
met-d-L_LDL_PL_pct	rs514230	1	234858597	-0.0227944	0.00413431	1.29999e-08	T	A	0.517627	Phospholipids to total lipids ratio in large LDL || id:met-d-L_LDL_PL_pct
met-d-L_LDL_PL_pct	rs1260326	2	27730940	0.0599942	0.00422199	7.8001e-48	C	T	0.603982	Phospholipids to total lipids ratio in large LDL || id:met-d-L_LDL_PL_pct
met-d-L_LDL_PL_pct	rs11689541	2	21372547	-0.0444803	0.00860023	4.90004e-08	C	T	0.062037	Phospholipids to total lipids ratio in large LDL || id:met-d-L_LDL_PL_pct
met-d-L_LDL_PL_pct	rs6728178	2	21193946	0.0572649	0.00490701	4.30031e-33	A	G	0.22925	Phospholipids to total lipids ratio in large LDL || id:met-d-L_LDL_PL_pct
met-d-L_LDL_PL_pct	rs3770586	2	169828995	0.0250573	0.00415011	6.49995e-10	T	C	0.48399	Phospholipids to total lipids ratio in large LDL || id:met-d-L_LDL_PL_pct
met-d-L_LDL_PL_pct	rs72969958	4	155364666	-0.116145	0.0214074	3.09999e-08	T	G	0.009836	Phospholipids to total lipids ratio in large LDL || id:met-d-L_LDL_PL_pct
met-d-L_LDL_PL_pct	rs35662434	4	69339933	-0.0279409	0.00489924	4.60002e-09	G	A	0.23372	Phospholipids to total lipids ratio in large LDL || id:met-d-L_LDL_PL_pct
met-d-L_LDL_PL_pct	rs4704834	5	156443066	-0.0345124	0.0043102	2.99985e-16	G	A	0.644037	Phospholipids to total lipids ratio in large LDL || id:met-d-L_LDL_PL_pct
met-d-L_LDL_PL_pct	rs35957028	7	128363607	0.0322929	0.00593326	2.5e-08	C	CTT	0.834697	Phospholipids to total lipids ratio in large LDL || id:met-d-L_LDL_PL_pct
met-d-L_LDL_PL_pct	rs6460043	7	72884188	0.10885	0.0177861	3.69999e-10	C	T	0.985165	Phospholipids to total lipids ratio in large LDL || id:met-d-L_LDL_PL_pct
met-d-L_LDL_PL_pct	rs10096633	8	19830921	0.0707948	0.00626059	4.00037e-30	T	C	0.123912	Phospholipids to total lipids ratio in large LDL || id:met-d-L_LDL_PL_pct
met-d-L_LDL_PL_pct	rs112875651	8	126506694	0.0331997	0.00428928	6.70039e-15	A	G	0.392383	Phospholipids to total lipids ratio in large LDL || id:met-d-L_LDL_PL_pct
met-d-L_LDL_PL_pct	rs2066714	9	107586753	-0.033135	0.00613903	2.99999e-08	C	T	0.128934	Phospholipids to total lipids ratio in large LDL || id:met-d-L_LDL_PL_pct
met-d-L_LDL_PL_pct	rs2740488	9	107661742	0.0559174	0.00468981	4.40048e-33	C	A	0.265313	Phospholipids to total lipids ratio in large LDL || id:met-d-L_LDL_PL_pct
met-d-L_LDL_PL_pct	rs686030	9	15304782	-0.0859772	0.00594698	5.60015e-50	A	C	0.859547	Phospholipids to total lipids ratio in large LDL || id:met-d-L_LDL_PL_pct
met-d-L_LDL_PL_pct	rs11789603	9	107647019	-0.0604537	0.00664787	1.50003e-20	T	C	0.108813	Phospholipids to total lipids ratio in large LDL || id:met-d-L_LDL_PL_pct
met-d-L_LDL_PL_pct	rs964184	11	116648917	0.132665	0.00608767	6.19441e-111	C	G	0.867255	Phospholipids to total lipids ratio in large LDL || id:met-d-L_LDL_PL_pct
met-d-L_LDL_PL_pct	rs11604683	11	72538546	0.030254	0.00493755	1.7e-10	C	T	0.226425	Phospholipids to total lipids ratio in large LDL || id:met-d-L_LDL_PL_pct
met-d-L_LDL_PL_pct	rs141469619	11	116714293	-0.158437	0.0218214	8.69961e-14	G	A	0.010141	Phospholipids to total lipids ratio in large LDL || id:met-d-L_LDL_PL_pct
met-d-L_LDL_PL_pct	rs34416738	11	116797735	0.0365758	0.00541136	1.80011e-11	G	GA	0.775652	Phospholipids to total lipids ratio in large LDL || id:met-d-L_LDL_PL_pct
met-d-L_LDL_PL_pct	rs73063122	12	21361213	-0.0346548	0.00562189	3.09999e-10	C	A	0.160382	Phospholipids to total lipids ratio in large LDL || id:met-d-L_LDL_PL_pct
met-d-L_LDL_PL_pct	rs2043085	15	58680954	0.14779	0.00423313	1e-200	C	T	0.61268	Phospholipids to total lipids ratio in large LDL || id:met-d-L_LDL_PL_pct
met-d-L_LDL_PL_pct	rs150844304	15	43726625	-0.098838	0.0130493	7.29962e-15	C	A	0.025676	Phospholipids to total lipids ratio in large LDL || id:met-d-L_LDL_PL_pct
met-d-L_LDL_PL_pct	rs6078	15	58833993	-0.0834082	0.01234	2.60016e-11	A	G	0.028854	Phospholipids to total lipids ratio in large LDL || id:met-d-L_LDL_PL_pct
met-d-L_LDL_PL_pct	rs1077835	15	58723426	-0.20767	0.00498997	1e-200	G	A	0.219721	Phospholipids to total lipids ratio in large LDL || id:met-d-L_LDL_PL_pct
met-d-L_LDL_PL_pct	rs16939991	15	58555798	0.03639	0.00467319	7.00003e-15	G	C	0.267176	Phospholipids to total lipids ratio in large LDL || id:met-d-L_LDL_PL_pct
met-d-L_LDL_PL_pct	rs4986970	16	67976320	0.115473	0.0114369	1.29987e-25	T	A	0.033916	Phospholipids to total lipids ratio in large LDL || id:met-d-L_LDL_PL_pct
met-d-L_LDL_PL_pct	rs12927729	16	56741178	-0.0293561	0.00512474	2.5e-08	A	G	0.208668	Phospholipids to total lipids ratio in large LDL || id:met-d-L_LDL_PL_pct
met-d-L_LDL_PL_pct	rs72769435	16	1016475	0.0368682	0.00659448	1.6e-08	G	C	0.110194	Phospholipids to total lipids ratio in large LDL || id:met-d-L_LDL_PL_pct
met-d-L_LDL_PL_pct	rs183130	16	56991363	-0.163683	0.0044091	1e-200	T	C	0.324042	Phospholipids to total lipids ratio in large LDL || id:met-d-L_LDL_PL_pct
met-d-L_LDL_PL_pct	rs75911530	16	57049137	0.110896	0.0121661	3.10027e-21	A	G	0.032886	Phospholipids to total lipids ratio in large LDL || id:met-d-L_LDL_PL_pct
met-d-L_LDL_PL_pct	rs7251655	19	45502808	-0.0257208	0.00463499	3.09999e-08	T	C	0.274863	Phospholipids to total lipids ratio in large LDL || id:met-d-L_LDL_PL_pct
met-d-L_LDL_PL_pct	rs6065908	20	44569930	0.0586171	0.00531216	9.09913e-28	T	C	0.18612	Phospholipids to total lipids ratio in large LDL || id:met-d-L_LDL_PL_pct
met-d-L_LDL_PL_pct	rs3747207	22	44324855	-0.0276621	0.00503069	8.19993e-09	A	G	0.214999	Phospholipids to total lipids ratio in large LDL || id:met-d-L_LDL_PL_pct

[truncated: 1 more sheets: L_LDL_PL_p_Sensitivi analysis 3]
