# Supplementary material for: Investigating the causal associations between metabolic biomarkers and the risk of kidney cancer
Source: Commun Biol. 2024 Apr 1;7:398. doi: 10.1038/s42003-024-06114-8 (PMC10984917; doi:10.1038/s42003-024-06114-8)
Supplement: Supplementary file 8 — Supplementary Data 6 [file 42003_2024_6114_MOESM8_ESM.xlsx]

## Sheet: Table S6A
Supplementary Data 6a. The summary statistics of included SNPs for the reverse MR analysis between kidney cancer and lactate.
SNP	effect_allele.exposure	other_allele.exposure	effect_allele.outcome	other_allele.outcome	beta.exposure	beta.outcome	eaf.exposure	eaf.outcome	remove	palindromic	ambiguous	id.outcome	chr	pos	se.outcome	samplesize.outcome	pval.outcome	outcome	originalname.outcome	outcome.deprecated	mr_keep.outcome	data_source.outcome	pval.exposure	pos.exposure	chr.exposure	samplesize.exposure	se.exposure	id.exposure	exposure	mr_keep.exposure	pval_origin.exposure	data_source.exposure	action	mr_keep
rs10833641	A	C	A	C	-0.2345	0.00557317	0.5112	0.478486	FALSE	FALSE	FALSE	met-d-Lactate	11	21839893	0.00414474	#N/A	0.18	Lactate || id:met-d-Lactate	Lactate	Lactate || ||	TRUE	igd	3.83999e-07	21839893	11	#N/A	0.0462	finn-b-C3_KIDNEY_NOTRENALPELVIS	|| id:finn-b-C3_KIDNEY_NOTRENALPELVIS	TRUE	reported	igd	2	TRUE
rs114822306	A	G	A	G	0.7987	0.00455983	0.02186	0.010738	FALSE	FALSE	FALSE	met-d-Lactate	5	115430868	0.0204393	#N/A	0.82	Lactate || id:met-d-Lactate	Lactate	Lactate || ||	TRUE	igd	3.093e-06	115430868	5	#N/A	0.1712	finn-b-C3_KIDNEY_NOTRENALPELVIS	|| id:finn-b-C3_KIDNEY_NOTRENALPELVIS	TRUE	reported	igd	2	TRUE
rs11548393	T	C	T	C	0.2093	0.000159057	0.4294	0.399283	FALSE	FALSE	FALSE	met-d-Lactate	2	65539641	0.00421162	#N/A	0.97	Lactate || id:met-d-Lactate	Lactate	Lactate || ||	TRUE	igd	7.28098e-06	65539641	2	#N/A	0.0467	finn-b-C3_KIDNEY_NOTRENALPELVIS	|| id:finn-b-C3_KIDNEY_NOTRENALPELVIS	TRUE	reported	igd	2	TRUE
rs116779755	C	G	C	G	0.622	-0.014353	0.03198	0.034281	FALSE	TRUE	FALSE	met-d-Lactate	4	117149433	0.011368	#N/A	0.21	Lactate || id:met-d-Lactate	Lactate	Lactate || ||	TRUE	igd	5.98398e-06	117149433	4	#N/A	0.1374	finn-b-C3_KIDNEY_NOTRENALPELVIS	|| id:finn-b-C3_KIDNEY_NOTRENALPELVIS	TRUE	reported	igd	2	TRUE
rs12302621	G	A	G	A	1.189	0.00575317	0.0107	0.039781	FALSE	FALSE	FALSE	met-d-Lactate	12	125207727	0.0106669	#N/A	0.59	Lactate || id:met-d-Lactate	Lactate	Lactate || ||	TRUE	igd	2.133e-06	125207727	12	#N/A	0.2508	finn-b-C3_KIDNEY_NOTRENALPELVIS	|| id:finn-b-C3_KIDNEY_NOTRENALPELVIS	TRUE	reported	igd	2	TRUE
rs12337878	A	G	A	G	0.27	-0.0072466	0.2216	0.223076	FALSE	FALSE	FALSE	met-d-Lactate	9	82118027	0.00496713	#N/A	0.14	Lactate || id:met-d-Lactate	Lactate	Lactate || ||	TRUE	igd	1.59599e-06	82118027	9	#N/A	0.0563	finn-b-C3_KIDNEY_NOTRENALPELVIS	|| id:finn-b-C3_KIDNEY_NOTRENALPELVIS	TRUE	reported	igd	2	TRUE
rs138641655	T	G	T	G	0.9824	0.0155386	0.01268	0.027169	FALSE	FALSE	FALSE	met-d-Lactate	15	49224113	0.013218	#N/A	0.24	Lactate || id:met-d-Lactate	Lactate	Lactate || ||	TRUE	igd	7.70797e-06	49224113	15	#N/A	0.2196	finn-b-C3_KIDNEY_NOTRENALPELVIS	|| id:finn-b-C3_KIDNEY_NOTRENALPELVIS	TRUE	reported	igd	2	TRUE
rs148538710	T	C	T	C	1.0797	0.0448603	0.01116	0.00873	FALSE	FALSE	FALSE	met-d-Lactate	4	47173036	0.0233033	#N/A	0.0539995	Lactate || id:met-d-Lactate	Lactate	Lactate || ||	TRUE	igd	8.37992e-06	47173036	4	#N/A	0.2423	finn-b-C3_KIDNEY_NOTRENALPELVIS	|| id:finn-b-C3_KIDNEY_NOTRENALPELVIS	TRUE	reported	igd	2	TRUE
rs17477930	C	T	C	T	1.4725	0.0222408	0.007338	0.014114	FALSE	FALSE	FALSE	met-d-Lactate	15	78379787	0.0176764	#N/A	0.21	Lactate || id:met-d-Lactate	Lactate	Lactate || ||	TRUE	igd	8.36103e-07	78379787	15	#N/A	0.2989	finn-b-C3_KIDNEY_NOTRENALPELVIS	|| id:finn-b-C3_KIDNEY_NOTRENALPELVIS	TRUE	reported	igd	2	TRUE
rs242012	A	G	A	G	-0.2046	-0.00690752	0.4811	0.62549	FALSE	FALSE	FALSE	met-d-Lactate	12	3790147	0.00428938	#N/A	0.11	Lactate || id:met-d-Lactate	Lactate	Lactate || ||	TRUE	igd	9.846e-06	3790147	12	#N/A	0.0463	finn-b-C3_KIDNEY_NOTRENALPELVIS	|| id:finn-b-C3_KIDNEY_NOTRENALPELVIS	TRUE	reported	igd	2	TRUE
rs57444278	G	C	G	C	-0.2342	-0.00409852	0.2616	0.277693	FALSE	TRUE	FALSE	met-d-Lactate	20	61143002	0.00470371	#N/A	0.38	Lactate || id:met-d-Lactate	Lactate	Lactate || ||	TRUE	igd	9.78093e-06	61143002	20	#N/A	0.053	finn-b-C3_KIDNEY_NOTRENALPELVIS	|| id:finn-b-C3_KIDNEY_NOTRENALPELVIS	TRUE	reported	igd	2	TRUE
rs59410819	T	G	T	G	-0.277	0.00627437	0.1691	0.155216	FALSE	FALSE	FALSE	met-d-Lactate	3	61644701	0.00572642	#N/A	0.27	Lactate || id:met-d-Lactate	Lactate	Lactate || ||	TRUE	igd	9.30208e-06	61644701	3	#N/A	0.0625	finn-b-C3_KIDNEY_NOTRENALPELVIS	|| id:finn-b-C3_KIDNEY_NOTRENALPELVIS	TRUE	reported	igd	2	TRUE
rs60112148	G	A	G	A	-0.2087	0.00119397	0.4882	0.489798	FALSE	FALSE	FALSE	met-d-Lactate	3	40569718	0.00416902	#N/A	0.77	Lactate || id:met-d-Lactate	Lactate	Lactate || ||	TRUE	igd	7.21307e-06	40569718	3	#N/A	0.0465	finn-b-C3_KIDNEY_NOTRENALPELVIS	|| id:finn-b-C3_KIDNEY_NOTRENALPELVIS	TRUE	reported	igd	2	TRUE
rs61250449	C	T	C	T	-0.2673	-0.00322761	0.2237	0.09003	FALSE	FALSE	FALSE	met-d-Lactate	7	50751121	0.00720914	#N/A	0.649999	Lactate || id:met-d-Lactate	Lactate	Lactate || ||	TRUE	igd	2.09402e-06	50751121	7	#N/A	0.0563	finn-b-C3_KIDNEY_NOTRENALPELVIS	|| id:finn-b-C3_KIDNEY_NOTRENALPELVIS	TRUE	reported	igd	2	TRUE
rs61863785	G	A	G	A	0.5736	0.013179	0.03764	0.04023	FALSE	FALSE	FALSE	met-d-Lactate	10	126036215	0.01061	#N/A	0.21	Lactate || id:met-d-Lactate	Lactate	Lactate || ||	TRUE	igd	7.57792e-06	126036215	10	#N/A	0.1281	finn-b-C3_KIDNEY_NOTRENALPELVIS	|| id:finn-b-C3_KIDNEY_NOTRENALPELVIS	TRUE	reported	igd	2	TRUE
rs73037382	G	A	G	A	-0.2679	0.0117602	0.2107	0.119098	FALSE	FALSE	FALSE	met-d-Lactate	3	18837329	0.00641753	#N/A	0.0669993	Lactate || id:met-d-Lactate	Lactate	Lactate || ||	TRUE	igd	3.07397e-06	18837329	3	#N/A	0.0574	finn-b-C3_KIDNEY_NOTRENALPELVIS	|| id:finn-b-C3_KIDNEY_NOTRENALPELVIS	TRUE	reported	igd	2	TRUE
rs77773048	A	G	A	G	-0.2866	-0.0151245	0.1693	0.220369	FALSE	FALSE	FALSE	met-d-Lactate	2	12858078	0.00506179	#N/A	0.00280001	Lactate || id:met-d-Lactate	Lactate	Lactate || ||	TRUE	igd	4.58701e-06	12858078	2	#N/A	0.0625	finn-b-C3_KIDNEY_NOTRENALPELVIS	|| id:finn-b-C3_KIDNEY_NOTRENALPELVIS	TRUE	reported	igd	2	TRUE
rs78367258	G	A	G	A	1.0934	0.0108986	0.01073	0.027756	FALSE	FALSE	FALSE	met-d-Lactate	14	62508686	0.0125656	#N/A	0.39	Lactate || id:met-d-Lactate	Lactate	Lactate || ||	TRUE	igd	8.23e-06	62508686	14	#N/A	0.2452	finn-b-C3_KIDNEY_NOTRENALPELVIS	|| id:finn-b-C3_KIDNEY_NOTRENALPELVIS	TRUE	reported	igd	2	TRUE
rs80214846	G	C	G	C	0.4031	-0.0026588	0.07684	0.043709	FALSE	TRUE	FALSE	met-d-Lactate	7	6116937	0.010157	#N/A	0.79	Lactate || id:met-d-Lactate	Lactate	Lactate || ||	TRUE	igd	5.45406e-06	6116937	7	#N/A	0.0887	finn-b-C3_KIDNEY_NOTRENALPELVIS	|| id:finn-b-C3_KIDNEY_NOTRENALPELVIS	TRUE	reported	igd	2	TRUE
rs8097036	T	G	T	G	-0.3803	-0.00689788	0.9041	0.906954	FALSE	FALSE	FALSE	met-d-Lactate	18	36080221	0.0071259	#N/A	0.33	Lactate || id:met-d-Lactate	Lactate	Lactate || ||	TRUE	igd	2.003e-06	36080221	18	#N/A	0.08	finn-b-C3_KIDNEY_NOTRENALPELVIS	|| id:finn-b-C3_KIDNEY_NOTRENALPELVIS	TRUE	reported	igd	2	TRUE
rs882542	T	C	T	C	0.2229	0.00141751	0.4192	0.420136	FALSE	FALSE	FALSE	met-d-Lactate	12	119011469	0.00418714	#N/A	0.73	Lactate || id:met-d-Lactate	Lactate	Lactate || ||	TRUE	igd	2.635e-06	119011469	12	#N/A	0.0474	finn-b-C3_KIDNEY_NOTRENALPELVIS	|| id:finn-b-C3_KIDNEY_NOTRENALPELVIS	TRUE	reported	igd	2	TRUE

## Sheet: Table S6B
Supplementary Data 6b. The MR results of the effect of kidney cancer on lactate.
id.exposure	id.outcome	outcome	exposure	method	nsnp	b	se	pval
finn-b-C3_KIDNEY_NOTRENALPELVIS	met-d-Lactate	Lactate || id:met-d-Lactate	|| id:finn-b-C3_KIDNEY_NOTRENALPELVIS	MR Egger	21	0.0127685	0.00794938	0.124716
finn-b-C3_KIDNEY_NOTRENALPELVIS	met-d-Lactate	Lactate || id:met-d-Lactate	|| id:finn-b-C3_KIDNEY_NOTRENALPELVIS	Weighted median	21	0.00697651	0.00562119	0.214565
finn-b-C3_KIDNEY_NOTRENALPELVIS	met-d-Lactate	Lactate || id:met-d-Lactate	|| id:finn-b-C3_KIDNEY_NOTRENALPELVIS	Inverse variance weighted	21	0.00665743	0.00449213	0.138335
finn-b-C3_KIDNEY_NOTRENALPELVIS	met-d-Lactate	Lactate || id:met-d-Lactate	|| id:finn-b-C3_KIDNEY_NOTRENALPELVIS	MR Egger (bootstrap)	21	0.000472118	0.0115435	0.486
finn-b-C3_KIDNEY_NOTRENALPELVIS	met-d-Lactate	Lactate || id:met-d-Lactate	|| id:finn-b-C3_KIDNEY_NOTRENALPELVIS	Inverse variance weighted (multiplicative random effects)	21	0.00665743	0.00449213	0.138335
finn-b-C3_KIDNEY_NOTRENALPELVIS	met-d-Lactate	Lactate || id:met-d-Lactate	|| id:finn-b-C3_KIDNEY_NOTRENALPELVIS	MR-PRESSO	21	0.00665743	0.00449213	0.15392

## Sheet: Table S6C
Supplementary Data 6c. The heterogeneity results of the effect of kidney cancer on lactate.
id.exposure	id.outcome	outcome	exposure	method	Q	Q_df	Q_pval
finn-b-C3_KIDNEY_NOTRENALPELVIS	met-d-Lactate	Lactate || id:met-d-Lactate	|| id:finn-b-C3_KIDNEY_NOTRENALPELVIS	MR Egger	28.5008	19	0.0742535
finn-b-C3_KIDNEY_NOTRENALPELVIS	met-d-Lactate	Lactate || id:met-d-Lactate	|| id:finn-b-C3_KIDNEY_NOTRENALPELVIS	Inverse variance weighted	29.8072	20	0.0730393

## Sheet: Table S6D
Supplementary Data 6d. The pleiotropy results of the effect of kidney cancer on lactate.
id.exposure	id.outcome	outcome	exposure	egger_intercept	se	pval
finn-b-C3_KIDNEY_NOTRENALPELVIS	met-d-Lactate	Lactate || id:met-d-Lactate	|| id:finn-b-C3_KIDNEY_NOTRENALPELVIS	-0.00270235	0.00289576	0.362421

## Sheet: Table S6E
Supplementary Data 6e. The summary statistics of included SNPs for the reverse MR analysis between kidney cancer and phospholipids to total lipids ratio in large LDL.
SNP	effect_allele.exposure	other_allele.exposure	effect_allele.outcome	other_allele.outcome	beta.exposure	beta.outcome	eaf.exposure	eaf.outcome	remove	palindromic	ambiguous	id.outcome	chr	pos	se.outcome	samplesize.outcome	pval.outcome	outcome	originalname.outcome	outcome.deprecated	mr_keep.outcome	data_source.outcome	pval.exposure	pos.exposure	chr.exposure	samplesize.exposure	se.exposure	id.exposure	exposure	mr_keep.exposure	pval_origin.exposure	data_source.exposure	action	mr_keep
rs10833641	A	C	A	C	-0.2345	-0.00320603	0.5112	0.478586	FALSE	FALSE	FALSE	met-d-L_LDL_PL_pct	11	21839893	0.00413943	#N/A	0.4	Phospholipids to total lipids ratio in large LDL || id:met-d-L_LDL_PL_pct	Phospholipids to total lipids ratio in large LDL	Phospholipids to total lipids ratio in large LDL || ||	TRUE	igd	3.83999e-07	21839893	11	#N/A	0.0462	finn-b-C3_KIDNEY_NOTRENALPELVIS	|| id:finn-b-C3_KIDNEY_NOTRENALPELVIS	TRUE	reported	igd	2	TRUE
rs114822306	A	G	A	G	0.7987	-0.0396998	0.02186	0.010739	FALSE	FALSE	FALSE	met-d-L_LDL_PL_pct	5	115430868	0.0204249	#N/A	0.0870001	Phospholipids to total lipids ratio in large LDL || id:met-d-L_LDL_PL_pct	Phospholipids to total lipids ratio in large LDL	Phospholipids to total lipids ratio in large LDL || ||	TRUE	igd	3.093e-06	115430868	5	#N/A	0.1712	finn-b-C3_KIDNEY_NOTRENALPELVIS	|| id:finn-b-C3_KIDNEY_NOTRENALPELVIS	TRUE	reported	igd	2	TRUE
rs11548393	T	C	T	C	0.2093	-0.00504128	0.4294	0.399251	FALSE	FALSE	FALSE	met-d-L_LDL_PL_pct	2	65539641	0.00420623	#N/A	0.15	Phospholipids to total lipids ratio in large LDL || id:met-d-L_LDL_PL_pct	Phospholipids to total lipids ratio in large LDL	Phospholipids to total lipids ratio in large LDL || ||	TRUE	igd	7.28098e-06	65539641	2	#N/A	0.0467	finn-b-C3_KIDNEY_NOTRENALPELVIS	|| id:finn-b-C3_KIDNEY_NOTRENALPELVIS	TRUE	reported	igd	2	TRUE
rs116779755	C	G	C	G	0.622	-4.46459e-05	0.03198	0.034285	FALSE	TRUE	FALSE	met-d-L_LDL_PL_pct	4	117149433	0.0113576	#N/A	0.96	Phospholipids to total lipids ratio in large LDL || id:met-d-L_LDL_PL_pct	Phospholipids to total lipids ratio in large LDL	Phospholipids to total lipids ratio in large LDL || ||	TRUE	igd	5.98398e-06	117149433	4	#N/A	0.1374	finn-b-C3_KIDNEY_NOTRENALPELVIS	|| id:finn-b-C3_KIDNEY_NOTRENALPELVIS	TRUE	reported	igd	2	TRUE
rs12302621	G	A	G	A	1.189	-0.000255467	0.0107	0.039793	FALSE	FALSE	FALSE	met-d-L_LDL_PL_pct	12	125207727	0.0106561	#N/A	0.98	Phospholipids to total lipids ratio in large LDL || id:met-d-L_LDL_PL_pct	Phospholipids to total lipids ratio in large LDL	Phospholipids to total lipids ratio in large LDL || ||	TRUE	igd	2.133e-06	125207727	12	#N/A	0.2508	finn-b-C3_KIDNEY_NOTRENALPELVIS	|| id:finn-b-C3_KIDNEY_NOTRENALPELVIS	TRUE	reported	igd	2	TRUE
rs12337878	A	G	A	G	0.27	0.00559883	0.2216	0.223076	FALSE	FALSE	FALSE	met-d-L_LDL_PL_pct	9	82118027	0.00496351	#N/A	0.21	Phospholipids to total lipids ratio in large LDL || id:met-d-L_LDL_PL_pct	Phospholipids to total lipids ratio in large LDL	Phospholipids to total lipids ratio in large LDL || ||	TRUE	igd	1.59599e-06	82118027	9	#N/A	0.0563	finn-b-C3_KIDNEY_NOTRENALPELVIS	|| id:finn-b-C3_KIDNEY_NOTRENALPELVIS	TRUE	reported	igd	2	TRUE
rs138641655	T	G	T	G	0.9824	-0.0043908	0.01268	0.027161	FALSE	FALSE	FALSE	met-d-L_LDL_PL_pct	15	49224113	0.0131929	#N/A	0.69	Phospholipids to total lipids ratio in large LDL || id:met-d-L_LDL_PL_pct	Phospholipids to total lipids ratio in large LDL	Phospholipids to total lipids ratio in large LDL || ||	TRUE	igd	7.70797e-06	49224113	15	#N/A	0.2196	finn-b-C3_KIDNEY_NOTRENALPELVIS	|| id:finn-b-C3_KIDNEY_NOTRENALPELVIS	TRUE	reported	igd	2	TRUE
rs148538710	T	C	T	C	1.0797	-0.000307198	0.01116	0.008738	FALSE	FALSE	FALSE	met-d-L_LDL_PL_pct	4	47173036	0.0232698	#N/A	0.81	Phospholipids to total lipids ratio in large LDL || id:met-d-L_LDL_PL_pct	Phospholipids to total lipids ratio in large LDL	Phospholipids to total lipids ratio in large LDL || ||	TRUE	igd	8.37992e-06	47173036	4	#N/A	0.2423	finn-b-C3_KIDNEY_NOTRENALPELVIS	|| id:finn-b-C3_KIDNEY_NOTRENALPELVIS	TRUE	reported	igd	2	TRUE
rs17477930	C	T	C	T	1.4725	0.0172757	0.007338	0.014128	FALSE	FALSE	FALSE	met-d-L_LDL_PL_pct	15	78379787	0.0176315	#N/A	0.53	Phospholipids to total lipids ratio in large LDL || id:met-d-L_LDL_PL_pct	Phospholipids to total lipids ratio in large LDL	Phospholipids to total lipids ratio in large LDL || ||	TRUE	igd	8.36103e-07	78379787	15	#N/A	0.2989	finn-b-C3_KIDNEY_NOTRENALPELVIS	|| id:finn-b-C3_KIDNEY_NOTRENALPELVIS	TRUE	reported	igd	2	TRUE
rs242012	A	G	A	G	-0.2046	0.0102656	0.4811	0.625494	FALSE	FALSE	FALSE	met-d-L_LDL_PL_pct	12	3790147	0.00428575	#N/A	0.0129999	Phospholipids to total lipids ratio in large LDL || id:met-d-L_LDL_PL_pct	Phospholipids to total lipids ratio in large LDL	Phospholipids to total lipids ratio in large LDL || ||	TRUE	igd	9.846e-06	3790147	12	#N/A	0.0463	finn-b-C3_KIDNEY_NOTRENALPELVIS	|| id:finn-b-C3_KIDNEY_NOTRENALPELVIS	TRUE	reported	igd	2	TRUE
rs57444278	G	C	G	C	-0.2342	0.00266373	0.2616	0.277636	FALSE	TRUE	FALSE	met-d-L_LDL_PL_pct	20	61143002	0.00470092	#N/A	0.630001	Phospholipids to total lipids ratio in large LDL || id:met-d-L_LDL_PL_pct	Phospholipids to total lipids ratio in large LDL	Phospholipids to total lipids ratio in large LDL || ||	TRUE	igd	9.78093e-06	61143002	20	#N/A	0.053	finn-b-C3_KIDNEY_NOTRENALPELVIS	|| id:finn-b-C3_KIDNEY_NOTRENALPELVIS	TRUE	reported	igd	2	TRUE
rs59410819	T	G	T	G	-0.277	0.00770463	0.1691	0.155266	FALSE	FALSE	FALSE	met-d-L_LDL_PL_pct	3	61644701	0.00572188	#N/A	0.12	Phospholipids to total lipids ratio in large LDL || id:met-d-L_LDL_PL_pct	Phospholipids to total lipids ratio in large LDL	Phospholipids to total lipids ratio in large LDL || ||	TRUE	igd	9.30208e-06	61644701	3	#N/A	0.0625	finn-b-C3_KIDNEY_NOTRENALPELVIS	|| id:finn-b-C3_KIDNEY_NOTRENALPELVIS	TRUE	reported	igd	2	TRUE
rs60112148	G	A	G	A	-0.2087	0.00161561	0.4882	0.489803	FALSE	FALSE	FALSE	met-d-L_LDL_PL_pct	3	40569718	0.00416634	#N/A	0.79	Phospholipids to total lipids ratio in large LDL || id:met-d-L_LDL_PL_pct	Phospholipids to total lipids ratio in large LDL	Phospholipids to total lipids ratio in large LDL || ||	TRUE	igd	7.21307e-06	40569718	3	#N/A	0.0465	finn-b-C3_KIDNEY_NOTRENALPELVIS	|| id:finn-b-C3_KIDNEY_NOTRENALPELVIS	TRUE	reported	igd	2	TRUE
rs61250449	C	T	C	T	-0.2673	-0.00543542	0.2237	0.090045	FALSE	FALSE	FALSE	met-d-L_LDL_PL_pct	7	50751121	0.00720133	#N/A	0.51	Phospholipids to total lipids ratio in large LDL || id:met-d-L_LDL_PL_pct	Phospholipids to total lipids ratio in large LDL	Phospholipids to total lipids ratio in large LDL || ||	TRUE	igd	2.09402e-06	50751121	7	#N/A	0.0563	finn-b-C3_KIDNEY_NOTRENALPELVIS	|| id:finn-b-C3_KIDNEY_NOTRENALPELVIS	TRUE	reported	igd	2	TRUE
rs61863785	G	A	G	A	0.5736	-0.00497331	0.03764	0.040226	FALSE	FALSE	FALSE	met-d-L_LDL_PL_pct	10	126036215	0.0106018	#N/A	0.9	Phospholipids to total lipids ratio in large LDL || id:met-d-L_LDL_PL_pct	Phospholipids to total lipids ratio in large LDL	Phospholipids to total lipids ratio in large LDL || ||	TRUE	igd	7.57792e-06	126036215	10	#N/A	0.1281	finn-b-C3_KIDNEY_NOTRENALPELVIS	|| id:finn-b-C3_KIDNEY_NOTRENALPELVIS	TRUE	reported	igd	2	TRUE
rs73037382	G	A	G	A	-0.2679	0.00326189	0.2107	0.119122	FALSE	FALSE	FALSE	met-d-L_LDL_PL_pct	3	18837329	0.00641201	#N/A	0.649999	Phospholipids to total lipids ratio in large LDL || id:met-d-L_LDL_PL_pct	Phospholipids to total lipids ratio in large LDL	Phospholipids to total lipids ratio in large LDL || ||	TRUE	igd	3.07397e-06	18837329	3	#N/A	0.0574	finn-b-C3_KIDNEY_NOTRENALPELVIS	|| id:finn-b-C3_KIDNEY_NOTRENALPELVIS	TRUE	reported	igd	2	TRUE
rs77773048	A	G	A	G	-0.2866	-0.00381303	0.1693	0.220422	FALSE	FALSE	FALSE	met-d-L_LDL_PL_pct	2	12858078	0.00505541	#N/A	0.37	Phospholipids to total lipids ratio in large LDL || id:met-d-L_LDL_PL_pct	Phospholipids to total lipids ratio in large LDL	Phospholipids to total lipids ratio in large LDL || ||	TRUE	igd	4.58701e-06	12858078	2	#N/A	0.0625	finn-b-C3_KIDNEY_NOTRENALPELVIS	|| id:finn-b-C3_KIDNEY_NOTRENALPELVIS	TRUE	reported	igd	2	TRUE
rs78367258	G	A	G	A	1.0934	0.0232369	0.01073	0.027751	FALSE	FALSE	FALSE	met-d-L_LDL_PL_pct	14	62508686	0.0125552	#N/A	0.0560003	Phospholipids to total lipids ratio in large LDL || id:met-d-L_LDL_PL_pct	Phospholipids to total lipids ratio in large LDL	Phospholipids to total lipids ratio in large LDL || ||	TRUE	igd	8.23e-06	62508686	14	#N/A	0.2452	finn-b-C3_KIDNEY_NOTRENALPELVIS	|| id:finn-b-C3_KIDNEY_NOTRENALPELVIS	TRUE	reported	igd	2	TRUE
rs80214846	G	C	G	C	0.4031	-0.023839	0.07684	0.043743	FALSE	TRUE	FALSE	met-d-L_LDL_PL_pct	7	6116937	0.0101433	#N/A	0.0389996	Phospholipids to total lipids ratio in large LDL || id:met-d-L_LDL_PL_pct	Phospholipids to total lipids ratio in large LDL	Phospholipids to total lipids ratio in large LDL || ||	TRUE	igd	5.45406e-06	6116937	7	#N/A	0.0887	finn-b-C3_KIDNEY_NOTRENALPELVIS	|| id:finn-b-C3_KIDNEY_NOTRENALPELVIS	TRUE	reported	igd	2	TRUE
rs8097036	T	G	T	G	-0.3803	-0.000546604	0.9041	0.906943	FALSE	FALSE	FALSE	met-d-L_LDL_PL_pct	18	36080221	0.00711916	#N/A	0.91	Phospholipids to total lipids ratio in large LDL || id:met-d-L_LDL_PL_pct	Phospholipids to total lipids ratio in large LDL	Phospholipids to total lipids ratio in large LDL || ||	TRUE	igd	2.003e-06	36080221	18	#N/A	0.08	finn-b-C3_KIDNEY_NOTRENALPELVIS	|| id:finn-b-C3_KIDNEY_NOTRENALPELVIS	TRUE	reported	igd	2	TRUE
rs882542	T	C	T	C	0.2229	-0.00460433	0.4192	0.420211	FALSE	FALSE	FALSE	met-d-L_LDL_PL_pct	12	119011469	0.0041838	#N/A	0.4	Phospholipids to total lipids ratio in large LDL || id:met-d-L_LDL_PL_pct	Phospholipids to total lipids ratio in large LDL	Phospholipids to total lipids ratio in large LDL || ||	TRUE	igd	2.635e-06	119011469	12	#N/A	0.0474	finn-b-C3_KIDNEY_NOTRENALPELVIS	|| id:finn-b-C3_KIDNEY_NOTRENALPELVIS	TRUE	reported	igd	2	TRUE

## Sheet: Table S6F
Supplementary Data 6f. The MR results of the effect of kidney cancer on phospholipids to total lipids ratio in large LDL.
id.exposure	id.outcome	outcome	exposure	method	nsnp	b	se	pval
finn-b-C3_KIDNEY_NOTRENALPELVIS	met-d-L_LDL_PL_pct	Phospholipids to total lipids ratio in large LDL || id:met-d-L_LDL_PL_pct	|| id:finn-b-C3_KIDNEY_NOTRENALPELVIS	MR Egger	21	0.00752988	0.00731997	0.31655
finn-b-C3_KIDNEY_NOTRENALPELVIS	met-d-L_LDL_PL_pct	Phospholipids to total lipids ratio in large LDL || id:met-d-L_LDL_PL_pct	|| id:finn-b-C3_KIDNEY_NOTRENALPELVIS	Weighted median	21	-0.000207763	0.00565564	0.970696
finn-b-C3_KIDNEY_NOTRENALPELVIS	met-d-L_LDL_PL_pct	Phospholipids to total lipids ratio in large LDL || id:met-d-L_LDL_PL_pct	|| id:finn-b-C3_KIDNEY_NOTRENALPELVIS	Inverse variance weighted	21	-0.00225133	0.00431664	0.601986
finn-b-C3_KIDNEY_NOTRENALPELVIS	met-d-L_LDL_PL_pct	Phospholipids to total lipids ratio in large LDL || id:met-d-L_LDL_PL_pct	|| id:finn-b-C3_KIDNEY_NOTRENALPELVIS	MR Egger (bootstrap)	21	-0.00467448	0.0112033	0.341
finn-b-C3_KIDNEY_NOTRENALPELVIS	met-d-L_LDL_PL_pct	Phospholipids to total lipids ratio in large LDL || id:met-d-L_LDL_PL_pct	|| id:finn-b-C3_KIDNEY_NOTRENALPELVIS	Inverse variance weighted (multiplicative random effects)	21	-0.00225133	0.00431664	0.601986
finn-b-C3_KIDNEY_NOTRENALPELVIS	met-d-L_LDL_PL_pct	Phospholipids to total lipids ratio in large LDL || id:met-d-L_LDL_PL_pct	|| id:finn-b-C3_KIDNEY_NOTRENALPELVIS	MR-PRESSO	21	-0.00225133	0.00431664	0.607714

## Sheet: Table S6G
Supplementary Data 6g. The heterogeneity results of the effect of kidney cancer on phospholipids to total lipids ratio in large LDL.
id.exposure	id.outcome	outcome	exposure	method	Q	Q_df	Q_pval
finn-b-C3_KIDNEY_NOTRENALPELVIS	met-d-L_LDL_PL_pct	Phospholipids to total lipids ratio in large LDL || id:met-d-L_LDL_PL_pct	|| id:finn-b-C3_KIDNEY_NOTRENALPELVIS	MR Egger	24.232	19	0.187402
finn-b-C3_KIDNEY_NOTRENALPELVIS	met-d-L_LDL_PL_pct	Phospholipids to total lipids ratio in large LDL || id:met-d-L_LDL_PL_pct	|| id:finn-b-C3_KIDNEY_NOTRENALPELVIS	Inverse variance weighted	27.5884	20	0.119507

## Sheet: Table S6H
Supplementary Data 6h. The pleiotropy results of the effect of kidney cancer on phospholipids to total lipids ratio in large LDL.
id.exposure	id.outcome	outcome	exposure	egger_intercept	se	pval
finn-b-C3_KIDNEY_NOTRENALPELVIS	met-d-L_LDL_PL_pct	Phospholipids to total lipids ratio in large LDL || id:met-d-L_LDL_PL_pct	|| id:finn-b-C3_KIDNEY_NOTRENALPELVIS	-0.00432664	0.00266707	0.121228
